# Supplementary material for: An inflammation-related gene landscape predicts prognosis and response to immunotherapy in virus-associated hepatocellular carcinoma
Source: Front Oncol. 2023 Mar 9;13:1118152. doi: 10.3389/fonc.2023.1118152 (PMC10033597; doi:10.3389/fonc.2023.1118152)
Supplement: Supplementary file 4 [file Table_1.xlsx]

## Sheet: S1
Table S1: Summary of 200 recognized inflammation-associated genes.
Gene	Type
ABCA1	Inflammation
ABI1	Inflammation
ACVR1B	Inflammation
ACVR2A	Inflammation
ADGRE1	Inflammation
ADM	Inflammation
ADORA2B	Inflammation
ADRM1	Inflammation
AHR	Inflammation
APLNR	Inflammation
AQP9	Inflammation
ATP2A2	Inflammation
ATP2B1	Inflammation
ATP2C1	Inflammation
AXL	Inflammation
BDKRB1	Inflammation
BEST1	Inflammation
BST2	Inflammation
BTG2	Inflammation
C3AR1	Inflammation
C5AR1	Inflammation
CALCRL	Inflammation
CCL17	Inflammation
CCL2	Inflammation
CCL20	Inflammation
CCL22	Inflammation
CCL24	Inflammation
CCL5	Inflammation
CCL7	Inflammation
CCR7	Inflammation
CCRL2	Inflammation
CD14	Inflammation
CD40	Inflammation
CD48	Inflammation
CD55	Inflammation
CD69	Inflammation
CD70	Inflammation
CD82	Inflammation
CDKN1A	Inflammation
CHST2	Inflammation
CLEC5A	Inflammation
CMKLR1	Inflammation
CSF1	Inflammation
CSF3	Inflammation
CSF3R	Inflammation
CX3CL1	Inflammation
CXCL10	Inflammation
CXCL11	Inflammation
CXCL6	Inflammation
CXCL8	Inflammation
CXCL9	Inflammation
CXCR6	Inflammation
CYBB	Inflammation
DCBLD2	Inflammation
EBI3	Inflammation
EDN1	Inflammation
EIF2AK2	Inflammation
EMP3	Inflammation
EREG	Inflammation
F3	Inflammation
FFAR2	Inflammation
FPR1	Inflammation
FZD5	Inflammation
GABBR1	Inflammation
GCH1	Inflammation
GNA15	Inflammation
GNAI3	Inflammation
GP1BA	Inflammation
GPC3	Inflammation
GPR132	Inflammation
GPR183	Inflammation
HAS2	Inflammation
HBEGF	Inflammation
HIF1A	Inflammation
HPN	Inflammation
HRH1	Inflammation
ICAM1	Inflammation
ICAM4	Inflammation
ICOSLG	Inflammation
IFITM1	Inflammation
IFNAR1	Inflammation
IFNGR2	Inflammation
IL10	Inflammation
IL10RA	Inflammation
IL12B	Inflammation
IL15	Inflammation
IL15RA	Inflammation
IL18	Inflammation
IL18R1	Inflammation
IL18RAP	Inflammation
IL1A	Inflammation
IL1B	Inflammation
IL1R1	Inflammation
IL2RB	Inflammation
IL4R	Inflammation
IL6	Inflammation
IL7R	Inflammation
INHBA	Inflammation
IRAK2	Inflammation
IRF1	Inflammation
IRF7	Inflammation
ITGA5	Inflammation
ITGB3	Inflammation
ITGB8	Inflammation
KCNA3	Inflammation
KCNJ2	Inflammation
KCNMB2	Inflammation
KIF1B	Inflammation
KLF6	Inflammation
LAMP3	Inflammation
LCK	Inflammation
LCP2	Inflammation
LDLR	Inflammation
LIF	Inflammation
LPAR1	Inflammation
LTA	Inflammation
LY6E	Inflammation
LYN	Inflammation
MARCO	Inflammation
MEFV	Inflammation
MEP1A	Inflammation
MET	Inflammation
MMP14	Inflammation
MSR1	Inflammation
MXD1	Inflammation
MYC	Inflammation
NAMPT	Inflammation
NDP	Inflammation
NFKB1	Inflammation
NFKBIA	Inflammation
NLRP3	Inflammation
NMI	Inflammation
NMUR1	Inflammation
NOD2	Inflammation
NPFFR2	Inflammation
OLR1	Inflammation
OPRK1	Inflammation
OSM	Inflammation
OSMR	Inflammation
P2RX4	Inflammation
P2RX7	Inflammation
P2RY2	Inflammation
PCDH7	Inflammation
PDE4B	Inflammation
PDPN	Inflammation
PIK3R5	Inflammation
PLAUR	Inflammation
PROK2	Inflammation
PSEN1	Inflammation
PTAFR	Inflammation
PTGER2	Inflammation
PTGER4	Inflammation
PTGIR	Inflammation
PTPRE	Inflammation
PVR	Inflammation
RAF1	Inflammation
RASGRP1	Inflammation
RELA	Inflammation
RGS1	Inflammation
RGS16	Inflammation
RHOG	Inflammation
RIPK2	Inflammation
RNF144B	Inflammation
ROS1	Inflammation
RTP4	Inflammation
SCARF1	Inflammation
SCN1B	Inflammation
SELE	Inflammation
SELENOS	Inflammation
SELL	Inflammation
SEMA4D	Inflammation
SERPINE1	Inflammation
SGMS2	Inflammation
SLAMF1	Inflammation
SLC11A2	Inflammation
SLC1A2	Inflammation
SLC28A2	Inflammation
SLC31A1	Inflammation
SLC31A2	Inflammation
SLC4A4	Inflammation
SLC7A1	Inflammation
SLC7A2	Inflammation
SPHK1	Inflammation
SRI	Inflammation
STAB1	Inflammation
TACR1	Inflammation
TACR3	Inflammation
TAPBP	Inflammation
TIMP1	Inflammation
TLR1	Inflammation
TLR2	Inflammation
TLR3	Inflammation
TNFAIP6	Inflammation
TNFRSF1B	Inflammation
TNFRSF9	Inflammation
TNFSF10	Inflammation
TNFSF15	Inflammation
TNFSF9	Inflammation
TPBG	Inflammation
VIP	Inflammation

## Sheet: S2
Table S2: Clinical information of virus-related liver cancer patients.
ID	Age	Gender	Fetoprotein	Alcohol consumption	Neoplasm histologic grade	M	N	T	Pathologic stage	Radiation therapy	futime	fustat	Project	Virus
TCGA.2Y.A9GS	58	MALE	74	Yes	G2	NA	NA	T2	NA	No	724	1	TCGA	HBV
TCGA.2Y.A9GT	51	MALE	17	Yes	G2	NA	NA	T1	Stage I	No	1624	1	TCGA	HBV
TCGA.2Y.A9GU	55	FEMALE	304	No	G2	NA	NA	T1	Stage I	No	1939	0	TCGA	HBV
TCGA.2Y.A9GV	54	FEMALE	6	Yes	G1	NA	NA	T1	Stage I	No	2532	1	TCGA	HBV
TCGA.2Y.A9GX	68	MALE	1	Yes	G2	NA	NA	T1	Stage I	No	2442	0	TCGA	HBV
TCGA.2Y.A9GZ	82	FEMALE	7	No	G2	NA	NA	T2	Stage II	No	848	1	TCGA	HBV
TCGA.2Y.A9H1	58	MALE	3	Yes	G2	NA	NA	T1	Stage I	No	1229	1	TCGA	HBV
TCGA.2Y.A9H2	64	FEMALE	2	Yes	G3	NA	N0	T1	Stage I	No	1731	0	TCGA	HBV
TCGA.2Y.A9H3	45	MALE	5640	Yes	G1	NA	NA	T2	Stage II	No	1516	0	TCGA	HBV
TCGA.2Y.A9H4	68	MALE	11	Yes	G2	NA	N0	T1	Stage I	No	1452	0	TCGA	HBV
TCGA.2Y.A9H5	59	FEMALE	11700	Yes	G3	NA	N0	T1	Stage I	No	555	1	TCGA	HCV
TCGA.2Y.A9H7	81	FEMALE	6	No	G2	NA	N0	T1	Stage I	No	1168	0	TCGA	HBV
TCGA.2Y.A9H8	85	FEMALE	234000	Yes	G2	NA	NA	T1	NA	No	633	1	TCGA	HCV
TCGA.2Y.A9HA	70	MALE	114	Yes	G2	NA	NA	T2	Stage II	No	36	1	TCGA	HCV
TCGA.2Y.A9HB	66	MALE	21	Yes	G2	NA	NA	T1	Stage I	No	260	0	TCGA	HCV
TCGA.4R.AA8I	66	MALE	5	No	G2	NA	NA	T2	Stage II	No	262	1	TCGA	HBV
TCGA.5R.AA1C	57	MALE	2	No	G2	M0	N0	T2	Stage II	No	520	0	TCGA	HBV
TCGA.5R.AA1D	17	FEMALE	5	No	G3	M0	N0	T3	Stage III	Yes	449	0	TCGA	HBV
TCGA.5R.AAAM	65	FEMALE	32	No	G2	M0	N0	T2	Stage II	No	46	1	TCGA	HBV
TCGA.BC.A10W	50	MALE	79	No	G3	NA	NA	T4	NA	No	91	1	TCGA	HBV
TCGA.BC.A10W	50	MALE	79	No	G3	NA	NA	T4	NA	No	91	1	TCGA	HBV
TCGA.BD.A2L6	69	MALE	53	Yes	G2	NA	NA	T2	NA	No	1363	0	TCGA	HBV
TCGA.BD.A2L6	69	MALE	53	Yes	G2	NA	NA	T2	NA	No	1363	0	TCGA	HBV
TCGA.BD.A3ER	62	MALE	5	No	G2	NA	NA	T2	Stage II	No	1115	0	TCGA	HBV
TCGA.CC.5258	48	MALE	NA	NA	G2	M0	N0	T2	Stage II	No	129	1	TCGA	HBV
TCGA.CC.5259	60	FEMALE	NA	No	G2	M0	N0	T4	Stage III	No	250	0	TCGA	HBV
TCGA.CC.5260	61	FEMALE	NA	NA	G1	M0	N0	T4	Stage III	No	87	1	TCGA	HBV
TCGA.CC.5261	44	MALE	NA	NA	G2	M0	N0	T2	Stage II	No	97	1	TCGA	HBV
TCGA.CC.5262	67	MALE	NA	No	G1	M0	N0	T4	Stage III	No	103	1	TCGA	HBV
TCGA.CC.5263	35	MALE	NA	No	G1	M0	N0	T3	Stage III	No	129	1	TCGA	HBV
TCGA.CC.5264	71	MALE	NA	NA	G2	M0	N0	T3	Stage III	No	102	1	TCGA	HBV
TCGA.CC.A123	24	FEMALE	NA	NA	G1	M0	N0	T3	Stage III	No	219	0	TCGA	HBV
TCGA.CC.A1HT	50	MALE	NA	No	G3	M0	N0	T3	Stage III	No	101	1	TCGA	HBV
TCGA.CC.A3M9	45	MALE	NA	Yes	G3	M0	N0	T3	Stage III	No	300	1	TCGA	HBV
TCGA.CC.A3MA	61	MALE	NA	Yes	G2	M0	N0	T3	Stage III	No	303	1	TCGA	HBV
TCGA.CC.A3MB	36	MALE	NA	No	G1	M0	N0	T3	Stage III	No	315	1	TCGA	HBV
TCGA.CC.A3MC	54	MALE	NA	Yes	G2	M0	N0	T3	Stage III	No	363	0	TCGA	HBV
TCGA.CC.A5UC	63	MALE	NA	Yes	G3	M0	N0	T3	Stage III	No	347	1	TCGA	HBV
TCGA.CC.A5UD	45	MALE	NA	Yes	G2	M0	N0	T3	Stage III	No	304	1	TCGA	HBV
TCGA.CC.A5UE	48	MALE	NA	Yes	G2	M0	N0	T4	Stage III	No	272	1	TCGA	HBV
TCGA.CC.A7IE	57	MALE	NA	Yes	G2	M0	N0	T3	Stage III	No	217	1	TCGA	HBV
TCGA.CC.A7IF	59	MALE	NA	Yes	G1	M0	N0	T3	Stage III	No	649	1	TCGA	HBV
TCGA.CC.A7IG	47	MALE	NA	Yes	G2	M0	N0	T2	Stage II	No	299	1	TCGA	HBV
TCGA.CC.A7IH	58	MALE	NA	Yes	G1	M0	N0	T3	Stage III	No	365	0	TCGA	HBV
TCGA.CC.A7II	54	MALE	NA	Yes	G3	M0	N0	T3	Stage III	No	399	0	TCGA	HBV
TCGA.CC.A7IJ	56	MALE	NA	Yes	G3	M0	N0	T2	Stage II	No	382	0	TCGA	HBV
TCGA.CC.A7IK	59	MALE	NA	Yes	G3	M0	N0	T3	Stage III	No	262	1	TCGA	HBV
TCGA.CC.A7IL	61	MALE	NA	Yes	G1	M0	N0	T3	Stage III	No	278	1	TCGA	HBV
TCGA.CC.A8HS	18	MALE	NA	No	G1	M0	N1	T3	Stage III	No	300	1	TCGA	HBV
TCGA.CC.A8HT	74	MALE	NA	Yes	G2	M0	N0	T3	Stage III	No	140	1	TCGA	HBV
TCGA.CC.A8HU	39	FEMALE	NA	No	G3	M0	N0	T3	Stage III	No	344	1	TCGA	HBV
TCGA.CC.A8HV	51	FEMALE	NA	No	G2	M0	N0	T2	Stage II	No	279	1	TCGA	HBV
TCGA.CC.A9FS	55	MALE	NA	Yes	G2	M0	N0	T2	Stage II	No	211	0	TCGA	HBV
TCGA.CC.A9FU	52	FEMALE	NA	No	G2	M0	N0	T3	Stage III	NA	0	0	TCGA	HBV
TCGA.CC.A9FV	57	MALE	NA	Yes	G2	M0	N0	T3	Stage III	NA	0	0	TCGA	HBV
TCGA.CC.A9FW	68	MALE	NA	Yes	G2	M0	N0	T3	Stage III	No	248	0	TCGA	HBV
TCGA.DD.A113	55	FEMALE	133	No	G3	M0	N0	T2	Stage II	No	2425	0	TCGA	HBV
TCGA.DD.A113	55	FEMALE	133	No	G3	M0	N0	T2	Stage II	No	2425	0	TCGA	HBV
TCGA.DD.A114	42	MALE	21	No	G3	M0	NA	T2	Stage II	No	1149	1	TCGA	HBV
TCGA.DD.A114	42	MALE	21	No	G3	M0	NA	T2	Stage II	No	1149	1	TCGA	HBV
TCGA.DD.A115	53	MALE	10	Yes	G2	M0	N0	T3	Stage III	No	2542	1	TCGA	HBV
TCGA.DD.A116	68	MALE	24	No	G3	M0	N0	T3	Stage III	Yes	1622	1	TCGA	HBV
TCGA.DD.A116	68	MALE	24	No	G3	M0	N0	T3	Stage III	Yes	1622	1	TCGA	HBV
TCGA.DD.A118	77	FEMALE	85150	NA	G2	M0	N0	T2	Stage II	No	3437	0	TCGA	HBV
TCGA.DD.A118	77	FEMALE	85150	NA	G2	M0	N0	T2	Stage II	No	3437	0	TCGA	HBV
TCGA.DD.A119	40	MALE	1836	No	G3	M1	N0	T3	Stage IV	NA	223	1	TCGA	HBV
TCGA.DD.A119	40	MALE	1836	No	G3	M1	N0	T3	Stage IV	NA	223	1	TCGA	HBV
TCGA.DD.A11A	67	MALE	223	No	G3	M0	N0	T1	Stage I	NA	79	0	TCGA	HBV
TCGA.DD.A11A	67	MALE	223	No	G3	M0	N0	T1	Stage I	NA	79	0	TCGA	HBV
TCGA.DD.A11B	73	MALE	15	No	G2	M0	N0	T1	Stage I	No	14	1	TCGA	HBV
TCGA.DD.A11B	73	MALE	15	No	G2	M0	N0	T1	Stage I	No	14	1	TCGA	HBV
TCGA.DD.A11C	69	MALE	11	NA	G3	M0	N0	T1	Stage I	No	662	0	TCGA	HBV
TCGA.DD.A11C	69	MALE	11	NA	G3	M0	N0	T1	Stage I	No	662	0	TCGA	HBV
TCGA.DD.A1EA	68	MALE	3	No	G2	M0	N0	T2	Stage II	No	2415	0	TCGA	HBV
TCGA.DD.A1EB	72	FEMALE	7	No	G2	M0	N0	T1	Stage I	No	2017	0	TCGA	HBV
TCGA.DD.A1EB	72	FEMALE	7	No	G2	M0	N0	T1	Stage I	No	2017	0	TCGA	HBV
TCGA.DD.A1ED	68	MALE	3	Yes	G1	M0	N0	T1	Stage I	No	2301	0	TCGA	HBV
TCGA.DD.A1EE	73	MALE	3	No	G3	M0	N0	T3	Stage III	No	349	1	TCGA	HCV
TCGA.DD.A1EE	73	MALE	3	No	G3	M0	N0	T3	Stage III	No	349	1	TCGA	HCV
TCGA.DD.A1EF	57	FEMALE	16211	No	G3	M0	N0	T1	Stage I	NA	394	1	TCGA	HBV
TCGA.DD.A1EG	76	MALE	16	Yes	G3	M0	N0	T1	Stage I	No	1372	1	TCGA	HBV
TCGA.DD.A1EG	76	MALE	16	Yes	G3	M0	N0	T1	Stage I	No	1372	1	TCGA	HBV
TCGA.DD.A1EH	23	MALE	94340	No	G3	M0	N0	T3	Stage III	No	1495	0	TCGA	HBV
TCGA.DD.A1EH	23	MALE	94340	No	G3	M0	N0	T3	Stage III	No	1495	0	TCGA	HBV
TCGA.DD.A1EI	46	MALE	24	No	G2	M0	N0	T1	Stage I	NA	183	0	TCGA	HBV
TCGA.DD.A1EI	46	MALE	24	No	G2	M0	N0	T1	Stage I	NA	183	0	TCGA	HBV
TCGA.DD.A1EJ	71	FEMALE	18840	No	G2	M0	N1	T1	Stage III	No	1005	1	TCGA	HBV
TCGA.DD.A1EJ	71	FEMALE	18840	No	G2	M0	N1	T1	Stage III	No	1005	1	TCGA	HBV
TCGA.DD.A1EK	64	FEMALE	19	No	G2	M1	N0	T4	Stage IV	No	558	1	TCGA	HBV
TCGA.DD.A1EL	23	MALE	5	No	G3	M0	N0	T2	Stage II	No	415	1	TCGA	HBV
TCGA.DD.A1EL	23	MALE	5	No	G3	M0	N0	T2	Stage II	No	415	1	TCGA	HBV
TCGA.DD.A39X	78	FEMALE	10	No	G2	M0	NA	T1	Stage I	No	1694	1	TCGA	HBV
TCGA.DD.A39X	78	FEMALE	10	No	G2	M0	NA	T1	Stage I	No	1694	1	TCGA	HBV
TCGA.DD.A39Y	67	MALE	5600	No	G3	M0	NA	T1	Stage I	No	171	1	TCGA	HBV
TCGA.DD.A3A6	72	FEMALE	NA	No	G2	M0	N0	T2	Stage II	No	3258	1	TCGA	HBV
TCGA.DD.A3A6	72	FEMALE	NA	No	G2	M0	N0	T2	Stage II	No	3258	1	TCGA	HBV
TCGA.DD.A3A7	67	MALE	120	Yes	G3	M0	N0	T3	Stage III	No	419	1	TCGA	HBV
TCGA.DD.A3A8	75	MALE	4	No	G2	M0	N0	T2	Stage II	No	11	1	TCGA	HBV
TCGA.DD.A3A8	75	MALE	4	No	G2	M0	N0	T2	Stage II	No	11	1	TCGA	HBV
TCGA.DD.A4NA	67	FEMALE	3	No	G3	M0	N1	T2	Stage III	No	1008	0	TCGA	HBV
TCGA.DD.A4NE	75	FEMALE	28	No	G3	M0	N0	T3	Stage III	No	660	1	TCGA	HCV
TCGA.DD.A4NF	72	MALE	6	No	G2	M0	N0	T1	Stage I	No	942	0	TCGA	HCV
TCGA.DD.A4NG	77	MALE	3	Yes	G2	M0	NA	T3	Stage III	No	802	1	TCGA	HBV
TCGA.DD.A4NH	65	FEMALE	92889	Yes	G3	M0	N0	T3	Stage III	No	917	0	TCGA	HBV
TCGA.DD.A4NI	67	MALE	6	Yes	G2	M0	NA	T2	Stage II	No	816	0	TCGA	HBV
TCGA.DD.A4NJ	54	FEMALE	5	No	G2	M0	N0	T2	Stage II	No	928	0	TCGA	HBV
TCGA.DD.A4NK	80	FEMALE	3	No	G2	M0	N0	T3	Stage III	No	1210	1	TCGA	HBV
TCGA.DD.A4NL	46	MALE	2	Yes	G1	M0	N0	T1	Stage I	No	1711	0	TCGA	HBV
TCGA.DD.A4NO	65	MALE	3	No	G1	M0	N0	T1	Stage I	No	2245	0	TCGA	HCV
TCGA.DD.A4NP	32	MALE	2	No	G3	M0	N0	T1	Stage I	No	3308	0	TCGA	HBV
TCGA.DD.A4NQ	60	MALE	141	No	G3	M0	N0	T2	Stage II	No	373	1	TCGA	HCV
TCGA.DD.A4NR	85	FEMALE	40250	No	G3	M0	N0	T1	Stage I	No	9	1	TCGA	HBV
TCGA.DD.A4NS	61	FEMALE	2	Yes	G2	M0	N0	T1	Stage I	No	2456	1	TCGA	HBV
TCGA.DD.A4NV	61	MALE	3	No	G1	M0	N0	T3	Stage III	No	2398	0	TCGA	HBV
TCGA.DD.A73A	71	MALE	4	Yes	G2	M0	N0	T1	Stage I	No	728	0	TCGA	HBV
TCGA.DD.A73B	72	FEMALE	30	No	G2	M0	N0	T1	Stage I	No	283	1	TCGA	HBV
TCGA.DD.A73C	65	FEMALE	3	No	G1	M0	N0	T3	Stage III	No	701	0	TCGA	HBV
TCGA.DD.A73D	68	FEMALE	4	No	G1	NA	NA	T2	Stage II	No	693	0	TCGA	HCV
TCGA.DD.A73E	66	MALE	1	Yes	G1	M0	N0	T1	Stage I	No	44	0	TCGA	HBV
TCGA.DD.A73G	73	FEMALE	2035400	No	G3	M0	N0	T1	Stage I	No	3478	0	TCGA	HBV
TCGA.DD.AA3A	81	FEMALE	1	No	G3	NA	N0	T1	Stage I	No	410	1	TCGA	HBV
TCGA.ED.A459	47	MALE	267	NA	G2	M0	N0	T2	Stage II	Yes	910	0	TCGA	HBV
TCGA.ED.A4XI	58	MALE	573	No	G3	M0	N0	T2	Stage II	No	819	0	TCGA	HBV
TCGA.ED.A5KG	60	FEMALE	3177	No	G2	M0	N0	T2	Stage II	No	854	0	TCGA	HBV
TCGA.ED.A627	74	MALE	NA	Yes	G2	M0	NA	T1	Stage I	No	423	0	TCGA	HCV
TCGA.ED.A66X	35	MALE	5840	Yes	G3	M0	N0	T3	Stage III	No	406	0	TCGA	HBV
TCGA.ED.A66Y	51	FEMALE	12100	No	G3	M0	N0	T3	Stage III	No	296	1	TCGA	HBV
TCGA.ED.A7PX	48	FEMALE	24	No	G3	M0	NA	T2	Stage II	No	6	0	TCGA	HBV
TCGA.ED.A7PY	20	FEMALE	2	No	G3	M0	NA	T2	Stage II	No	390	0	TCGA	HBV
TCGA.ED.A7PZ	61	MALE	2	No	G2	M0	NA	T2	Stage II	No	6	0	TCGA	HBV
TCGA.ED.A7XO	29	MALE	4	No	G2	M0	N0	T3	Stage III	No	427	0	TCGA	HCV
TCGA.ED.A7XP	53	FEMALE	18	No	G3	M0	N0	T2	Stage II	No	400	0	TCGA	HBV
TCGA.ED.A82E	60	FEMALE	4	No	G2	M0	N0	T3	Stage III	No	408	0	TCGA	HCV
TCGA.ED.A8O5	59	FEMALE	498	No	G3	M0	N0	T3	Stage III	No	406	0	TCGA	HCV
TCGA.ED.A8O6	50	FEMALE	3000	No	G3	M0	N0	T3	Stage III	No	56	1	TCGA	HCV
TCGA.ED.A97K	54	MALE	3	Yes	G2	M0	N0	T3	Stage III	No	6	0	TCGA	HBV
TCGA.FV.A3I1	81	FEMALE	NA	Yes	G2	NA	N0	T2	Stage II	No	247	1	TCGA	HCV
TCGA.FV.A3I1	81	FEMALE	NA	Yes	G2	NA	N0	T2	Stage II	No	247	1	TCGA	HCV
TCGA.FV.A3R2	75	MALE	NA	No	NA	NA	NA	T1	Stage I	No	194	1	TCGA	HCV
TCGA.FV.A3R2	75	MALE	NA	No	NA	NA	NA	T1	Stage I	No	194	1	TCGA	HCV
TCGA.FV.A4ZQ	52	MALE	NA	No	G2	M0	NA	T1	Stage I	NA	12	0	TCGA	HCV
TCGA.G3.A6UC	65	MALE	4	Yes	G2	M0	N0	T3	Stage III	No	671	0	TCGA	HCV
TCGA.G3.A7M5	76	MALE	6	Yes	G2	NA	NA	T1	Stage I	No	447	0	TCGA	HCV
TCGA.G3.A7M7	65	MALE	4	Yes	G1	NA	NA	T1	Stage I	No	361	0	TCGA	HCV
TCGA.G3.A7M8	31	MALE	5	Yes	G1	NA	NA	T1	Stage I	No	430	0	TCGA	HCV
TCGA.G3.A7M9	70	MALE	22868	No	G2	NA	NA	T3	Stage III	No	56	1	TCGA	HCV
TCGA.G3.AAUZ	48	MALE	3	No	G2	M0	N0	T1	Stage I	No	480	0	TCGA	HCV
TCGA.G3.AAV0	58	MALE	4	No	G2	M0	N0	T1	Stage I	No	476	0	TCGA	HCV
TCGA.G3.AAV1	51	MALE	8	No	G3	M0	N0	T4	Stage III	No	359	1	TCGA	HCV
TCGA.G3.AAV2	50	MALE	4	Yes	G1	M0	N0	T1	Stage I	No	372	0	TCGA	HCV
TCGA.G3.AAV5	67	MALE	NA	Yes	G2	M0	N0	T2	Stage II	NA	354	0	TCGA	HCV
TCGA.G3.AAV6	53	FEMALE	57875	No	G3	M0	N0	T3	Stage III	No	65	1	TCGA	HBV
TCGA.G3.AAV7	38	MALE	3	No	G2	M0	N0	T2	Stage II	No	361	0	TCGA	HBV
TCGA.GJ.A3OU	59	MALE	8	Yes	G2	NA	NA	T1	Stage I	No	879	0	TCGA	HCV
TCGA.HP.A5MZ	78	MALE	NA	No	G2	M0	NA	T1	Stage I	No	91	1	TCGA	HCV
TCGA.K7.A5RF	64	MALE	5	No	G1	NA	NA	T1	Stage I	No	631	0	TCGA	HCV
TCGA.KR.A7K0	65	MALE	11	Yes	G1	M0	N0	T1	Stage I	No	65	1	TCGA	HCV
TCGA.MR.A520	58	MALE	NA	No	G1	NA	NA	T1	Stage I	No	229	0	TCGA	HCV
TCGA.MR.A8JO	34	MALE	2	Yes	G3	NA	N0	T1	Stage I	No	330	0	TCGA	HBV
TCGA.RG.A7D4	69	MALE	5650	No	G2	M0	N0	T2	Stage II	No	1098	0	TCGA	HCV
TCGA.UB.A7MA	62	FEMALE	2008	No	G2	M0	N0	T2	Stage II	No	848	0	TCGA	HCV
TCGA.UB.A7MB	24	MALE	1865	No	G3	NA	NA	T2	Stage II	No	601	0	TCGA	HCV
TCGA.UB.A7MC	59	MALE	126	Yes	G3	NA	N0	T3	Stage III	No	500	0	TCGA	HBV
TCGA.UB.A7MD	67	MALE	23	Yes	G3	NA	N0	T1	Stage I	No	52	1	TCGA	HBV
TCGA.UB.A7ME	51	MALE	1388	No	G2	NA	NA	T1	Stage I	No	486	0	TCGA	HBV
TCGA.UB.A7MF	56	MALE	2505	No	G2	NA	NA	T3	Stage III	No	214	1	TCGA	HBV
TCGA.UB.AA0U	60	MALE	26	No	G2	NA	NA	T2	Stage II	No	327	0	TCGA	HBV
TCGA.UB.AA0V	69	FEMALE	3	No	G1	NA	NA	NA	Stage I	No	314	0	TCGA	HBV
TCGA.WJ.A86L	68	FEMALE	16	No	G2	NA	NA	T1	Stage I	No	345	0	TCGA	HBV
TCGA.WX.AA44	64	FEMALE	48	No	G3	NA	NA	T1	Stage I	Yes	615	0	TCGA	HBV
TCGA.WX.AA46	61	MALE	1	No	G1	NA	NA	T2	Stage II	No	756	0	TCGA	HBV
TCGA.WX.AA47	33	FEMALE	1	No	G2	NA	NA	T3	Stage III	Yes	556	1	TCGA	HBV
TCGA.ZP.A9CZ	72	MALE	8	No	G1	NA	NA	T1	NA	No	706	0	TCGA	HBV
TCGA.ZP.A9D2	51	MALE	NA	No	G2	NA	NA	T2	NA	No	765	1	TCGA	HBV
TCGA.ZS.A9CD	73	MALE	NA	NA	G2	NA	NA	T2	Stage II	No	1386	1	TCGA	HBV
TCGA.ZS.A9CE	79	FEMALE	NA	NA	G1	NA	NA	T2	Stage II	No	1241	0	TCGA	HBV
TCGA.ZS.A9CF	64	MALE	NA	No	G2	NA	NA	T2	Stage II	No	2412	0	TCGA	HBV
TCGA.ZS.A9CF	64	MALE	NA	No	G2	NA	NA	T2	Stage II	No	2412	0	TCGA	HBV
TCGA.ZS.A9CG	55	MALE	NA	NA	G2	NA	NA	T2	Stage II	No	341	0	TCGA	HCV
DO50855	47	MALE	NA	NA	NA	NA	NA	NA	Stage II	NA	570	0	ICGC	HBV
DO50857	72	MALE	NA	NA	NA	NA	NA	NA	Stage II	NA	210	0	ICGC	HBV
DO50859	77	MALE	NA	NA	NA	NA	NA	NA	Stage II	NA	180	0	ICGC	HBV
DO50850	74	MALE	NA	NA	NA	NA	NA	NA	Stage III	NA	720	0	ICGC	HBV
DO50851	80	MALE	NA	NA	NA	NA	NA	NA	Stage II	NA	540	0	ICGC	HBV
DO50842	75	FEMALE	NA	NA	NA	NA	NA	NA	Stage IV	NA	300	0	ICGC	HBV
DO50844	75	MALE	NA	NA	NA	NA	NA	NA	Stage IV	NA	300	0	ICGC	HBV
DO50845	72	MALE	NA	NA	NA	NA	NA	NA	Stage III	NA	210	0	ICGC	HBV
DO50848	74	MALE	NA	NA	NA	NA	NA	NA	Stage III	NA	480	0	ICGC	HBV
DO50840	49	MALE	NA	NA	NA	NA	NA	NA	Stage II	NA	330	0	ICGC	HBV
DO50839	47	FEMALE	NA	NA	NA	NA	NA	NA	Stage III	NA	330	0	ICGC	HBV
DO50831	52	MALE	NA	NA	NA	NA	NA	NA	Stage II	NA	510	0	ICGC	HBV
DO50832	73	MALE	NA	NA	NA	NA	NA	NA	Stage III	NA	90	0	ICGC	HBV
DO50834	72	MALE	NA	NA	NA	NA	NA	NA	Stage II	NA	540	0	ICGC	HBV
DO50837	53	FEMALE	NA	NA	NA	NA	NA	NA	Stage I	NA	480	0	ICGC	HBV
DO50829	78	MALE	NA	NA	NA	NA	NA	NA	Stage III	NA	570	0	ICGC	HBV
DO50820	77	FEMALE	NA	NA	NA	NA	NA	NA	Stage III	NA	510	0	ICGC	HBV
DO50822	66	MALE	NA	NA	NA	NA	NA	NA	Stage II	NA	510	0	ICGC	HBV
DO50825	70	MALE	NA	NA	NA	NA	NA	NA	Stage II	NA	390	0	ICGC	HBV
DO50827	48	FEMALE	NA	NA	NA	NA	NA	NA	Stage II	NA	480	0	ICGC	HBV
DO50817	75	MALE	NA	NA	NA	NA	NA	NA	Stage II	NA	390	0	ICGC	HBV
DO50818	65	MALE	NA	NA	NA	NA	NA	NA	Stage II	NA	510	0	ICGC	HBV
DO50819	72	FEMALE	NA	NA	NA	NA	NA	NA	Stage II	NA	510	0	ICGC	HBV
DO50811	62	MALE	NA	NA	NA	NA	NA	NA	Stage I	NA	450	0	ICGC	HBV
DO50813	56	MALE	NA	NA	NA	NA	NA	NA	Stage II	NA	420	0	ICGC	HBV
DO50814	83	MALE	NA	NA	NA	NA	NA	NA	Stage III	NA	420	0	ICGC	HBV
DO50815	62	MALE	NA	NA	NA	NA	NA	NA	Stage III	NA	150	0	ICGC	HBV
DO50816	63	MALE	NA	NA	NA	NA	NA	NA	Stage II	NA	390	0	ICGC	HBV
DO50806	70	MALE	NA	NA	NA	NA	NA	NA	Stage IV	NA	540	0	ICGC	HBV
DO50807	67	MALE	NA	NA	NA	NA	NA	NA	Stage I	NA	540	0	ICGC	HBV
DO50808	68	MALE	NA	NA	NA	NA	NA	NA	Stage II	NA	570	0	ICGC	HBV
DO50809	56	MALE	NA	NA	NA	NA	NA	NA	Stage III	NA	720	1	ICGC	HBV
DO50800	74	MALE	NA	NA	NA	NA	NA	NA	Stage II	NA	510	0	ICGC	HBV
DO50802	49	MALE	NA	NA	NA	NA	NA	NA	Stage II	NA	930	0	ICGC	HBV
DO50803	62	FEMALE	NA	NA	NA	NA	NA	NA	Stage I	NA	540	0	ICGC	HBV
DO50804	81	MALE	NA	NA	NA	NA	NA	NA	Stage II	NA	720	0	ICGC	HBV
DO50805	72	MALE	NA	NA	NA	NA	NA	NA	Stage II	NA	690	0	ICGC	HBV
DO50798	77	MALE	NA	NA	NA	NA	NA	NA	Stage III	NA	30	1	ICGC	HBV
DO50799	66	FEMALE	NA	NA	NA	NA	NA	NA	Stage II	NA	540	0	ICGC	HBV
DO50791	79	FEMALE	NA	NA	NA	NA	NA	NA	Stage I	NA	480	1	ICGC	HBV
DO50793	76	MALE	NA	NA	NA	NA	NA	NA	Stage IV	NA	540	0	ICGC	HBV
DO50796	69	MALE	NA	NA	NA	NA	NA	NA	Stage II	NA	540	0	ICGC	HBV
DO50787	63	MALE	NA	NA	NA	NA	NA	NA	Stage III	NA	480	0	ICGC	HBV
DO50789	73	FEMALE	NA	NA	NA	NA	NA	NA	Stage II	NA	570	0	ICGC	HBV
DO50780	70	MALE	NA	NA	NA	NA	NA	NA	Stage IV	NA	660	1	ICGC	HBV
DO50783	62	MALE	NA	NA	NA	NA	NA	NA	Stage III	NA	480	0	ICGC	HBV
DO50785	37	MALE	NA	NA	NA	NA	NA	NA	Stage IV	NA	90	1	ICGC	HBV
DO50776	75	MALE	NA	NA	NA	NA	NA	NA	Stage I	NA	690	0	ICGC	HBV
DO50778	60	MALE	NA	NA	NA	NA	NA	NA	Stage IV	NA	630	0	ICGC	HBV
DO50772	70	MALE	NA	NA	NA	NA	NA	NA	Stage I	NA	660	0	ICGC	HBV
DO50774	68	FEMALE	NA	NA	NA	NA	NA	NA	Stage II	NA	720	0	ICGC	HBV
DO45287	74	MALE	NA	NA	NA	NA	NA	NA	Stage I	NA	390	0	ICGC	HBV
DO45289	78	FEMALE	NA	NA	NA	NA	NA	NA	Stage III	NA	360	0	ICGC	HBV
DO45283	60	MALE	NA	NA	NA	NA	NA	NA	Stage III	NA	510	0	ICGC	HBV
DO45285	59	MALE	NA	NA	NA	NA	NA	NA	Stage III	NA	480	0	ICGC	HBV
DO45291	69	MALE	NA	NA	NA	NA	NA	NA	Stage III	NA	570	0	ICGC	HBV
DO45279	67	MALE	NA	NA	NA	NA	NA	NA	Stage III	NA	1290	0	ICGC	HBV
DO45275	65	MALE	NA	NA	NA	NA	NA	NA	Stage III	NA	10	1	ICGC	HBV
DO45277	64	MALE	NA	NA	NA	NA	NA	NA	Stage III	NA	600	0	ICGC	HBV
DO45273	62	MALE	NA	NA	NA	NA	NA	NA	Stage II	NA	480	0	ICGC	HBV
DO45281	83	MALE	NA	NA	NA	NA	NA	NA	Stage IV	NA	750	0	ICGC	HBV
DO45269	59	MALE	NA	NA	NA	NA	NA	NA	Stage III	NA	750	0	ICGC	HBV
DO45265	73	MALE	NA	NA	NA	NA	NA	NA	Stage III	NA	1020	0	ICGC	HBV
DO45267	73	MALE	NA	NA	NA	NA	NA	NA	Stage III	NA	570	1	ICGC	HBV
DO45261	74	MALE	NA	NA	NA	NA	NA	NA	Stage III	NA	990	0	ICGC	HBV
DO45263	67	MALE	NA	NA	NA	NA	NA	NA	Stage III	NA	270	1	ICGC	HBV
DO45257	46	MALE	NA	NA	NA	NA	NA	NA	Stage III	NA	810	0	ICGC	HBV
DO45259	65	MALE	NA	NA	NA	NA	NA	NA	Stage III	NA	330	0	ICGC	HBV
DO45253	50	MALE	NA	NA	NA	NA	NA	NA	Stage II	NA	870	0	ICGC	HBV
DO45255	81	MALE	NA	NA	NA	NA	NA	NA	Stage III	NA	720	0	ICGC	HBV
DO45251	57	FEMALE	NA	NA	NA	NA	NA	NA	Stage II	NA	900	0	ICGC	HBV
DO45247	31	FEMALE	NA	NA	NA	NA	NA	NA	Stage II	NA	210	0	ICGC	HBV
DO45249	57	MALE	NA	NA	NA	NA	NA	NA	Stage I	NA	630	0	ICGC	HBV
DO45243	74	FEMALE	NA	NA	NA	NA	NA	NA	Stage III	NA	930	0	ICGC	HBV
DO45245	75	FEMALE	NA	NA	NA	NA	NA	NA	Stage II	NA	240	1	ICGC	HBV
DO45241	49	MALE	NA	NA	NA	NA	NA	NA	Stage I	NA	1080	0	ICGC	HBV
DO45239	42	MALE	NA	NA	NA	NA	NA	NA	Stage II	NA	870	0	ICGC	HBV
DO45235	68	FEMALE	NA	NA	NA	NA	NA	NA	Stage I	NA	900	0	ICGC	HBV
DO45237	58	MALE	NA	NA	NA	NA	NA	NA	Stage II	NA	900	0	ICGC	HBV
DO45231	84	MALE	NA	NA	NA	NA	NA	NA	Stage II	NA	930	0	ICGC	HBV
DO45233	83	MALE	NA	NA	NA	NA	NA	NA	Stage III	NA	900	0	ICGC	HBV
DO45229	74	MALE	NA	NA	NA	NA	NA	NA	Stage I	NA	990	0	ICGC	HBV
DO45225	69	MALE	NA	NA	NA	NA	NA	NA	Stage I	NA	1050	0	ICGC	HBV
DO45227	57	FEMALE	NA	NA	NA	NA	NA	NA	Stage II	NA	1020	0	ICGC	HBV
DO45221	75	FEMALE	NA	NA	NA	NA	NA	NA	Stage IV	NA	390	1	ICGC	HBV
DO45223	67	MALE	NA	NA	NA	NA	NA	NA	Stage IV	NA	1020	0	ICGC	HBV
DO45217	69	FEMALE	NA	NA	NA	NA	NA	NA	Stage III	NA	270	1	ICGC	HBV
DO45219	78	MALE	NA	NA	NA	NA	NA	NA	Stage II	NA	1080	0	ICGC	HBV
DO45213	58	MALE	NA	NA	NA	NA	NA	NA	Stage I	NA	1200	0	ICGC	HBV
DO45215	65	MALE	NA	NA	NA	NA	NA	NA	Stage II	NA	1170	0	ICGC	HBV
DO45211	76	MALE	NA	NA	NA	NA	NA	NA	Stage III	NA	240	0	ICGC	HBV
DO45297	61	FEMALE	NA	NA	NA	NA	NA	NA	Stage IV	NA	1260	1	ICGC	HBV
DO45299	70	FEMALE	NA	NA	NA	NA	NA	NA	Stage I	NA	1440	0	ICGC	HBV
DO45293	68	MALE	NA	NA	NA	NA	NA	NA	Stage III	NA	450	0	ICGC	HBV
DO45295	76	MALE	NA	NA	NA	NA	NA	NA	Stage II	NA	300	0	ICGC	HBV
DO45207	68	MALE	NA	NA	NA	NA	NA	NA	Stage I	NA	1050	0	ICGC	HBV
DO45209	70	MALE	NA	NA	NA	NA	NA	NA	Stage IV	NA	1350	0	ICGC	HBV
DO45203	71	FEMALE	NA	NA	NA	NA	NA	NA	Stage II	NA	1170	0	ICGC	HBV
DO45205	67	FEMALE	NA	NA	NA	NA	NA	NA	Stage II	NA	90	1	ICGC	HBV
DO45201	49	MALE	NA	NA	NA	NA	NA	NA	Stage I	NA	900	0	ICGC	HBV
DO45169	74	MALE	NA	NA	NA	NA	NA	NA	Stage III	NA	1350	0	ICGC	HBV
DO45165	75	MALE	NA	NA	NA	NA	NA	NA	Stage II	NA	690	0	ICGC	HBV
DO45167	67	MALE	NA	NA	NA	NA	NA	NA	Stage II	NA	1440	1	ICGC	HBV
DO45161	74	MALE	NA	NA	NA	NA	NA	NA	Stage II	NA	540	1	ICGC	HBV
DO45163	76	MALE	NA	NA	NA	NA	NA	NA	Stage II	NA	960	0	ICGC	HBV
DO45171	56	MALE	NA	NA	NA	NA	NA	NA	Stage III	NA	600	0	ICGC	HBV
DO45159	65	MALE	NA	NA	NA	NA	NA	NA	Stage III	NA	1470	0	ICGC	HBV
DO45155	69	MALE	NA	NA	NA	NA	NA	NA	Stage II	NA	2160	0	ICGC	HBV
DO45157	62	MALE	NA	NA	NA	NA	NA	NA	Stage II	NA	1980	0	ICGC	HBV
DO45151	64	MALE	NA	NA	NA	NA	NA	NA	Stage III	NA	1230	0	ICGC	HBV
DO45153	77	FEMALE	NA	NA	NA	NA	NA	NA	Stage II	NA	1380	0	ICGC	HBV
DO45147	57	MALE	NA	NA	NA	NA	NA	NA	Stage II	NA	720	1	ICGC	HBV
DO45149	70	FEMALE	NA	NA	NA	NA	NA	NA	Stage II	NA	1260	0	ICGC	HBV
DO45143	69	MALE	NA	NA	NA	NA	NA	NA	Stage III	NA	1290	0	ICGC	HBV
DO45145	78	MALE	NA	NA	NA	NA	NA	NA	Stage III	NA	60	1	ICGC	HBV
DO45141	73	MALE	NA	NA	NA	NA	NA	NA	Stage II	NA	1320	0	ICGC	HBV
DO45137	38	MALE	NA	NA	NA	NA	NA	NA	Stage I	NA	1320	0	ICGC	HBV
DO45139	63	MALE	NA	NA	NA	NA	NA	NA	Stage III	NA	1320	0	ICGC	HBV
DO45133	64	MALE	NA	NA	NA	NA	NA	NA	Stage III	NA	660	1	ICGC	HBV
DO45135	77	MALE	NA	NA	NA	NA	NA	NA	Stage I	NA	1410	0	ICGC	HBV
DO45131	53	MALE	NA	NA	NA	NA	NA	NA	Stage IV	NA	360	1	ICGC	HBV
DO45129	61	MALE	NA	NA	NA	NA	NA	NA	Stage III	NA	1470	0	ICGC	HBV
DO45125	58	MALE	NA	NA	NA	NA	NA	NA	Stage III	NA	1680	0	ICGC	HBV
DO45127	73	MALE	NA	NA	NA	NA	NA	NA	Stage III	NA	420	1	ICGC	HBV
DO45121	61	MALE	NA	NA	NA	NA	NA	NA	Stage III	NA	1530	0	ICGC	HBV
DO45123	78	FEMALE	NA	NA	NA	NA	NA	NA	Stage II	NA	570	1	ICGC	HBV
DO45119	74	MALE	NA	NA	NA	NA	NA	NA	Stage III	NA	510	1	ICGC	HBV
DO45115	81	MALE	NA	NA	NA	NA	NA	NA	Stage II	NA	840	0	ICGC	HBV
DO45117	73	FEMALE	NA	NA	NA	NA	NA	NA	Stage II	NA	1110	1	ICGC	HBV
DO45111	74	MALE	NA	NA	NA	NA	NA	NA	Stage II	NA	1590	0	ICGC	HBV
DO45113	58	MALE	NA	NA	NA	NA	NA	NA	Stage III	NA	1560	0	ICGC	HBV
DO45107	63	FEMALE	NA	NA	NA	NA	NA	NA	Stage II	NA	1710	0	ICGC	HBV
DO45109	63	MALE	NA	NA	NA	NA	NA	NA	Stage II	NA	1590	0	ICGC	HBV
DO45103	47	MALE	NA	NA	NA	NA	NA	NA	Stage III	NA	450	0	ICGC	HBV
DO45105	61	MALE	NA	NA	NA	NA	NA	NA	Stage I	NA	1680	0	ICGC	HBV
DO45101	63	MALE	NA	NA	NA	NA	NA	NA	Stage II	NA	1680	0	ICGC	HBV
DO45199	86	FEMALE	NA	NA	NA	NA	NA	NA	Stage II	NA	1350	0	ICGC	HBV
DO45195	62	MALE	NA	NA	NA	NA	NA	NA	Stage I	NA	390	0	ICGC	HBV
DO45197	51	MALE	NA	NA	NA	NA	NA	NA	Stage II	NA	1170	0	ICGC	HBV
DO45187	32	FEMALE	NA	NA	NA	NA	NA	NA	Stage I	NA	1260	0	ICGC	HBV
DO45189	85	FEMALE	NA	NA	NA	NA	NA	NA	Stage II	NA	1200	0	ICGC	HBV
DO45183	72	FEMALE	NA	NA	NA	NA	NA	NA	Stage II	NA	570	1	ICGC	HBV
DO45185	89	MALE	NA	NA	NA	NA	NA	NA	Stage II	NA	600	0	ICGC	HBV
DO45191	61	FEMALE	NA	NA	NA	NA	NA	NA	Stage II	NA	1200	0	ICGC	HBV
DO45193	68	FEMALE	NA	NA	NA	NA	NA	NA	Stage IV	NA	120	1	ICGC	HBV
DO45177	81	FEMALE	NA	NA	NA	NA	NA	NA	Stage III	NA	1260	0	ICGC	HBV
DO45179	78	FEMALE	NA	NA	NA	NA	NA	NA	Stage II	NA	600	0	ICGC	HBV
DO45173	63	MALE	NA	NA	NA	NA	NA	NA	Stage III	NA	1170	0	ICGC	HBV
DO45175	74	MALE	NA	NA	NA	NA	NA	NA	Stage II	NA	1140	0	ICGC	HBV
DO45181	84	FEMALE	NA	NA	NA	NA	NA	NA	Stage II	NA	1200	0	ICGC	HBV
DO227643	79	MALE	NA	NA	NA	NA	NA	NA	Stage II	NA	1260	0	ICGC	HBV
DO45305	66	MALE	NA	NA	NA	NA	NA	NA	Stage IV	NA	300	0	ICGC	HBV
DO45307	54	FEMALE	NA	NA	NA	NA	NA	NA	Stage IV	NA	240	1	ICGC	HBV
DO45301	56	MALE	NA	NA	NA	NA	NA	NA	Stage II	NA	1440	1	ICGC	HBV
DO45303	62	FEMALE	NA	NA	NA	NA	NA	NA	Stage III	NA	990	0	ICGC	HBV
DO45309	73	MALE	NA	NA	NA	NA	NA	NA	Stage III	NA	30	1	ICGC	HBV
DO227801	77	FEMALE	NA	NA	NA	NA	NA	NA	Stage I	NA	660	0	ICGC	HBV
DO48761	55	MALE	NA	NA	NA	NA	NA	NA	Stage II	NA	870	0	ICGC	HBV
DO48760	70	FEMALE	NA	NA	NA	NA	NA	NA	Stage II	NA	690	0	ICGC	HBV
DO48759	73	MALE	NA	NA	NA	NA	NA	NA	Stage III	NA	720	0	ICGC	HBV
DO48757	68	FEMALE	NA	NA	NA	NA	NA	NA	Stage III	NA	480	0	ICGC	HBV
DO48751	68	MALE	NA	NA	NA	NA	NA	NA	Stage II	NA	480	1	ICGC	HBV
DO48753	55	MALE	NA	NA	NA	NA	NA	NA	Stage III	NA	510	0	ICGC	HBV
DO48747	62	MALE	NA	NA	NA	NA	NA	NA	Stage III	NA	540	0	ICGC	HBV
DO48746	76	MALE	NA	NA	NA	NA	NA	NA	Stage III	NA	570	0	ICGC	HBV
DO48741	64	MALE	NA	NA	NA	NA	NA	NA	Stage III	NA	240	0	ICGC	HBV
DO48743	69	FEMALE	NA	NA	NA	NA	NA	NA	Stage II	NA	570	0	ICGC	HBV
DO48742	76	MALE	NA	NA	NA	NA	NA	NA	Stage II	NA	600	0	ICGC	HBV
DO48738	83	MALE	NA	NA	NA	NA	NA	NA	Stage IV	NA	780	0	ICGC	HBV
DO48737	52	MALE	NA	NA	NA	NA	NA	NA	Stage I	NA	720	0	ICGC	HBV
DO48733	72	MALE	NA	NA	NA	NA	NA	NA	Stage II	NA	600	0	ICGC	HBV
DO48736	76	FEMALE	NA	NA	NA	NA	NA	NA	Stage I	NA	600	0	ICGC	HBV
DO48730	73	FEMALE	NA	NA	NA	NA	NA	NA	Stage II	NA	630	0	ICGC	HBV
DO48732	73	MALE	NA	NA	NA	NA	NA	NA	Stage III	NA	630	0	ICGC	HBV
DO48727	81	FEMALE	NA	NA	NA	NA	NA	NA	Stage II	NA	390	1	ICGC	HBV
DO48728	74	FEMALE	NA	NA	NA	NA	NA	NA	Stage II	NA	150	0	ICGC	HBV
DO48723	73	MALE	NA	NA	NA	NA	NA	NA	Stage I	NA	600	0	ICGC	HBV
DO48725	66	MALE	NA	NA	NA	NA	NA	NA	Stage I	NA	780	0	ICGC	HBV
DO48721	58	FEMALE	NA	NA	NA	NA	NA	NA	Stage I	NA	900	0	ICGC	HBV
DO48720	62	FEMALE	NA	NA	NA	NA	NA	NA	Stage II	NA	570	0	ICGC	HBV
DO48716	71	MALE	NA	NA	NA	NA	NA	NA	Stage II	NA	720	0	ICGC	HBV
DO48715	58	FEMALE	NA	NA	NA	NA	NA	NA	Stage II	NA	690	1	ICGC	HBV
DO48717	54	MALE	NA	NA	NA	NA	NA	NA	Stage IV	NA	180	1	ICGC	HBV
DO48712	50	MALE	NA	NA	NA	NA	NA	NA	Stage II	NA	810	0	ICGC	HBV
DO48719	80	MALE	NA	NA	NA	NA	NA	NA	Stage II	NA	690	0	ICGC	HBV
DO48704	68	FEMALE	NA	NA	NA	NA	NA	NA	Stage III	NA	750	0	ICGC	HBV
DO48706	72	MALE	NA	NA	NA	NA	NA	NA	Stage II	NA	870	0	ICGC	HBV
DO48701	78	MALE	NA	NA	NA	NA	NA	NA	Stage II	NA	780	0	ICGC	HBV
DO48700	78	FEMALE	NA	NA	NA	NA	NA	NA	Stage II	NA	810	0	ICGC	HBV
DO48703	64	MALE	NA	NA	NA	NA	NA	NA	Stage II	NA	750	0	ICGC	HBV
DO48709	74	MALE	NA	NA	NA	NA	NA	NA	Stage I	NA	900	0	ICGC	HBV
DO48679	72	MALE	NA	NA	NA	NA	NA	NA	Stage II	NA	1200	0	ICGC	HBV
DO48674	80	MALE	NA	NA	NA	NA	NA	NA	Stage II	NA	1260	0	ICGC	HBV
DO48677	58	MALE	NA	NA	NA	NA	NA	NA	Stage III	NA	1140	0	ICGC	HBV
DO48672	81	MALE	NA	NA	NA	NA	NA	NA	Stage II	NA	450	0	ICGC	HBV
DO48697	64	FEMALE	NA	NA	NA	NA	NA	NA	Stage II	NA	810	1	ICGC	HBV
DO48693	71	MALE	NA	NA	NA	NA	NA	NA	Stage II	NA	900	0	ICGC	HBV
DO48692	77	FEMALE	NA	NA	NA	NA	NA	NA	Stage III	NA	900	0	ICGC	HBV
DO48695	77	MALE	NA	NA	NA	NA	NA	NA	Stage II	NA	720	0	ICGC	HBV
DO48694	71	MALE	NA	NA	NA	NA	NA	NA	Stage II	NA	840	0	ICGC	HBV
DO48689	63	MALE	NA	NA	NA	NA	NA	NA	Stage II	NA	900	0	ICGC	HBV
DO48686	75	MALE	NA	NA	NA	NA	NA	NA	Stage III	NA	990	0	ICGC	HBV
DO48687	73	FEMALE	NA	NA	NA	NA	NA	NA	Stage II	NA	120	0	ICGC	HBV
DO48682	72	FEMALE	NA	NA	NA	NA	NA	NA	Stage III	NA	120	1	ICGC	HBV
DO48681	57	MALE	NA	NA	NA	NA	NA	NA	Stage II	NA	900	0	ICGC	HBV
DO48684	71	FEMALE	NA	NA	NA	NA	NA	NA	Stage III	NA	810	1	ICGC	HBV
DO48691	71	MALE	NA	NA	NA	NA	NA	NA	Stage II	NA	900	0	ICGC	HBV
DO45099	46	MALE	NA	NA	NA	NA	NA	NA	Stage III	NA	1590	0	ICGC	HBV
DO45095	66	MALE	NA	NA	NA	NA	NA	NA	Stage II	NA	1620	0	ICGC	HBV
DO45096	69	MALE	NA	NA	NA	NA	NA	NA	Stage II	NA	1290	1	ICGC	HBV
DO45097	69	MALE	NA	NA	NA	NA	NA	NA	Stage III	NA	1620	0	ICGC	HBV
DO45091	56	MALE	NA	NA	NA	NA	NA	NA	Stage II	NA	1320	1	ICGC	HBV
DO45092	62	MALE	NA	NA	NA	NA	NA	NA	Stage IV	NA	1200	1	ICGC	HBV
DO45093	71	MALE	NA	NA	NA	NA	NA	NA	Stage II	NA	720	1	ICGC	HBV
DO45094	76	MALE	NA	NA	NA	NA	NA	NA	Stage III	NA	1650	0	ICGC	HBV
DO23552	80	FEMALE	NA	NA	NA	NA	NA	NA	Stage I	NA	810	0	ICGC	HBV
DO23551	73	MALE	NA	NA	NA	NA	NA	NA	Stage III	NA	150	1	ICGC	HBV
DO23550	69	MALE	NA	NA	NA	NA	NA	NA	Stage I	NA	990	0	ICGC	HBV
DO23539	77	MALE	NA	NA	NA	NA	NA	NA	Stage I	NA	1110	0	ICGC	HBV
DO23538	67	MALE	NA	NA	NA	NA	NA	NA	Stage II	NA	450	0	ICGC	HBV
DO23537	79	MALE	NA	NA	NA	NA	NA	NA	Stage II	NA	900	1	ICGC	HBV
DO23536	56	MALE	NA	NA	NA	NA	NA	NA	Stage II	NA	930	0	ICGC	HBV
DO23535	67	MALE	NA	NA	NA	NA	NA	NA	Stage I	NA	960	0	ICGC	HBV
DO23534	60	MALE	NA	NA	NA	NA	NA	NA	Stage II	NA	840	0	ICGC	HBV
DO23533	61	MALE	NA	NA	NA	NA	NA	NA	Stage II	NA	900	0	ICGC	HBV
DO23532	71	FEMALE	NA	NA	NA	NA	NA	NA	Stage I	NA	960	0	ICGC	HBV
DO23531	78	FEMALE	NA	NA	NA	NA	NA	NA	Stage III	NA	900	0	ICGC	HBV
DO23530	53	MALE	NA	NA	NA	NA	NA	NA	Stage IV	NA	180	1	ICGC	HBV
DO23549	74	MALE	NA	NA	NA	NA	NA	NA	Stage III	NA	990	0	ICGC	HBV
DO23548	78	FEMALE	NA	NA	NA	NA	NA	NA	Stage I	NA	840	0	ICGC	HBV
DO23547	74	MALE	NA	NA	NA	NA	NA	NA	Stage I	NA	1020	0	ICGC	HBV
DO23546	63	MALE	NA	NA	NA	NA	NA	NA	Stage II	NA	1050	0	ICGC	HBV
DO23545	67	MALE	NA	NA	NA	NA	NA	NA	Stage II	NA	570	1	ICGC	HBV
DO23544	67	MALE	NA	NA	NA	NA	NA	NA	Stage II	NA	960	0	ICGC	HBV
DO23543	63	MALE	NA	NA	NA	NA	NA	NA	Stage II	NA	1020	0	ICGC	HBV
DO23542	66	MALE	NA	NA	NA	NA	NA	NA	Stage III	NA	960	0	ICGC	HBV
DO23541	65	MALE	NA	NA	NA	NA	NA	NA	Stage II	NA	930	0	ICGC	HBV
DO23540	73	MALE	NA	NA	NA	NA	NA	NA	Stage I	NA	750	0	ICGC	HBV
DO23517	62	MALE	NA	NA	NA	NA	NA	NA	Stage II	NA	1200	0	ICGC	HBV
DO23516	69	MALE	NA	NA	NA	NA	NA	NA	Stage III	NA	20	1	ICGC	HBV
DO23515	71	MALE	NA	NA	NA	NA	NA	NA	Stage II	NA	1230	0	ICGC	HBV
DO23514	64	MALE	NA	NA	NA	NA	NA	NA	Stage II	NA	1290	0	ICGC	HBV
DO23513	76	MALE	NA	NA	NA	NA	NA	NA	Stage III	NA	1200	0	ICGC	HBV
DO23512	60	MALE	NA	NA	NA	NA	NA	NA	Stage I	NA	1260	0	ICGC	HBV
DO23511	83	FEMALE	NA	NA	NA	NA	NA	NA	Stage III	NA	180	1	ICGC	HBV
DO23510	80	FEMALE	NA	NA	NA	NA	NA	NA	Stage II	NA	870	0	ICGC	HBV
DO23519	65	MALE	NA	NA	NA	NA	NA	NA	Stage III	NA	630	0	ICGC	HBV
DO23518	67	MALE	NA	NA	NA	NA	NA	NA	Stage II	NA	1320	0	ICGC	HBV
DO23528	45	FEMALE	NA	NA	NA	NA	NA	NA	Stage II	NA	1020	0	ICGC	HBV
DO23527	72	MALE	NA	NA	NA	NA	NA	NA	Stage I	NA	1050	0	ICGC	HBV
DO23526	66	MALE	NA	NA	NA	NA	NA	NA	Stage III	NA	1050	0	ICGC	HBV
DO23525	71	MALE	NA	NA	NA	NA	NA	NA	Stage IV	NA	1050	0	ICGC	HBV
DO23524	71	FEMALE	NA	NA	NA	NA	NA	NA	Stage II	NA	1050	0	ICGC	HBV
DO23523	52	MALE	NA	NA	NA	NA	NA	NA	Stage III	NA	1080	0	ICGC	HBV
DO23522	82	FEMALE	NA	NA	NA	NA	NA	NA	Stage I	NA	1320	0	ICGC	HBV
DO23521	63	MALE	NA	NA	NA	NA	NA	NA	Stage III	NA	1110	0	ICGC	HBV
DO23520	59	MALE	NA	NA	NA	NA	NA	NA	Stage IV	NA	1410	0	ICGC	HBV
DO23529	72	MALE	NA	NA	NA	NA	NA	NA	Stage IV	NA	930	0	ICGC	HBV
DO23509	60	MALE	NA	NA	NA	NA	NA	NA	Stage III	NA	780	1	ICGC	HBV
DO23508	79	FEMALE	NA	NA	NA	NA	NA	NA	Stage II	NA	390	0	ICGC	HBV
GSM256425	NA	NA	NA	No	NA	NA	NA	NA	NA	NA	443	1	GSE10186	HCV
GSM256426	NA	NA	NA	Yes	NA	NA	NA	NA	NA	NA	1683	1	GSE10186	HCV
GSM256427	NA	NA	NA	No	NA	NA	NA	NA	NA	NA	4085	0	GSE10186	HCV
GSM256428	NA	NA	NA	Yes	NA	NA	NA	NA	NA	NA	2145	1	GSE10186	HCV
GSM256429	NA	NA	NA	No	NA	NA	NA	NA	NA	NA	1977	0	GSE10186	HCV
GSM256430	NA	NA	NA	Yes	NA	NA	NA	NA	NA	NA	1868	1	GSE10186	HCV
GSM256432	NA	NA	NA	No	NA	NA	NA	NA	NA	NA	1604	1	GSE10186	HCV
GSM256434	NA	NA	NA	No	NA	NA	NA	NA	NA	NA	4008	0	GSE10186	HCV
GSM256435	NA	NA	NA	Yes	NA	NA	NA	NA	NA	NA	3767	0	GSE10186	HCV
GSM256436	NA	NA	NA	Yes	NA	NA	NA	NA	NA	NA	1604	1	GSE10186	HCV
GSM256437	NA	NA	NA	No	NA	NA	NA	NA	NA	NA	1957	1	GSE10186	HCV
GSM256438	NA	NA	NA	No	NA	NA	NA	NA	NA	NA	3789	0	GSE10186	HCV
GSM256439	NA	NA	NA	No	NA	NA	NA	NA	NA	NA	3890	0	GSE10186	HCV
GSM256440	NA	NA	NA	No	NA	NA	NA	NA	NA	NA	3807	0	GSE10186	HCV
GSM256441	NA	NA	NA	No	NA	NA	NA	NA	NA	NA	2921	0	GSE10186	HCV
GSM256442	NA	NA	NA	Yes	NA	NA	NA	NA	NA	NA	3237	0	GSE10186	HCV
GSM256443	NA	NA	NA	No	NA	NA	NA	NA	NA	NA	1097	0	GSE10186	HCV
GSM256444	NA	NA	NA	Yes	NA	NA	NA	NA	NA	NA	2369	0	GSE10186	HCV
GSM256446	NA	NA	NA	No	NA	NA	NA	NA	NA	NA	3973	0	GSE10186	HCV
GSM256447	NA	NA	NA	Yes	NA	NA	NA	NA	NA	NA	3866	0	GSE10186	HCV
GSM256448	NA	NA	NA	No	NA	NA	NA	NA	NA	NA	2019	1	GSE10186	HCV
GSM256449	NA	NA	NA	Yes	NA	NA	NA	NA	NA	NA	3263	1	GSE10186	HCV
GSM256450	NA	NA	NA	Yes	NA	NA	NA	NA	NA	NA	3582	0	GSE10186	HCV
GSM256451	NA	NA	NA	Yes	NA	NA	NA	NA	NA	NA	3666	0	GSE10186	HCV
GSM256452	NA	NA	NA	Yes	NA	NA	NA	NA	NA	NA	3483	0	GSE10186	HCV
GSM256453	NA	NA	NA	Yes	NA	NA	NA	NA	NA	NA	3400	0	GSE10186	HCV
GSM256454	NA	NA	NA	Yes	NA	NA	NA	NA	NA	NA	3589	0	GSE10186	HCV
GSM256456	NA	NA	NA	Yes	NA	NA	NA	NA	NA	NA	2405	1	GSE10186	HCV
GSM256457	NA	NA	NA	Yes	NA	NA	NA	NA	NA	NA	3356	0	GSE10186	HCV
GSM256458	NA	NA	NA	Yes	NA	NA	NA	NA	NA	NA	3652	0	GSE10186	HCV
GSM256459	NA	NA	NA	No	NA	NA	NA	NA	NA	NA	764	1	GSE10186	HCV
GSM256460	NA	NA	NA	No	NA	NA	NA	NA	NA	NA	1844	0	GSE10186	HCV
GSM256461	NA	NA	NA	No	NA	NA	NA	NA	NA	NA	669	1	GSE10186	HCV
GSM256462	NA	NA	NA	No	NA	NA	NA	NA	NA	NA	3708	1	GSE10186	HCV
GSM256463	NA	NA	NA	Yes	NA	NA	NA	NA	NA	NA	3463	0	GSE10186	HCV
GSM256464	NA	NA	NA	Yes	NA	NA	NA	NA	NA	NA	3183	0	GSE10186	HCV
GSM256465	NA	NA	NA	Yes	NA	NA	NA	NA	NA	NA	3309	0	GSE10186	HCV
GSM256466	NA	NA	NA	Yes	NA	NA	NA	NA	NA	NA	3218	0	GSE10186	HCV
GSM256467	NA	NA	NA	No	NA	NA	NA	NA	NA	NA	2945	1	GSE10186	HCV
GSM256468	NA	NA	NA	No	NA	NA	NA	NA	NA	NA	3183	0	GSE10186	HCV
GSM256469	NA	NA	NA	Yes	NA	NA	NA	NA	NA	NA	2859	1	GSE10186	HCV
GSM256470	NA	NA	NA	Yes	NA	NA	NA	NA	NA	NA	204	0	GSE10186	HCV
GSM256471	NA	NA	NA	Yes	NA	NA	NA	NA	NA	NA	1785	1	GSE10186	HCV
GSM256472	NA	NA	NA	No	NA	NA	NA	NA	NA	NA	3133	0	GSE10186	HCV
GSM256473	NA	NA	NA	Yes	NA	NA	NA	NA	NA	NA	3224	0	GSE10186	HCV
GSM256474	NA	NA	NA	No	NA	NA	NA	NA	NA	NA	2910	0	GSE10186	HCV
GSM256475	NA	NA	NA	No	NA	NA	NA	NA	NA	NA	2958	0	GSE10186	HCV
GSM256476	NA	NA	NA	Yes	NA	NA	NA	NA	NA	NA	438	0	GSE10186	HCV
GSM256477	NA	NA	NA	Yes	NA	NA	NA	NA	NA	NA	3316	0	GSE10186	HCV
GSM256478	NA	NA	NA	No	NA	NA	NA	NA	NA	NA	3309	0	GSE10186	HCV
GSM256479	NA	NA	NA	Yes	NA	NA	NA	NA	NA	NA	1140	1	GSE10186	HCV
GSM256481	NA	NA	NA	Yes	NA	NA	NA	NA	NA	NA	2805	0	GSE10186	HCV
GSM256482	NA	NA	NA	Yes	NA	NA	NA	NA	NA	NA	2812	0	GSE10186	HCV
GSM256483	NA	NA	NA	NA	NA	NA	NA	NA	NA	NA	1167	1	GSE10186	HCV
GSM256484	NA	NA	NA	No	NA	NA	NA	NA	NA	NA	830	0	GSE10186	HCV
GSM256485	NA	NA	NA	Yes	NA	NA	NA	NA	NA	NA	1077	0	GSE10186	HCV
GSM256486	NA	NA	NA	Yes	NA	NA	NA	NA	NA	NA	2762	0	GSE10186	HCV
GSM256487	NA	NA	NA	Yes	NA	NA	NA	NA	NA	NA	1149	1	GSE10186	HCV
GSM256488	NA	NA	NA	Yes	NA	NA	NA	NA	NA	NA	2450	1	GSE10186	HCV
GSM256489	NA	NA	NA	Yes	NA	NA	NA	NA	NA	NA	718	1	GSE10186	HCV
GSM256490	NA	NA	NA	Yes	NA	NA	NA	NA	NA	NA	408	1	GSE10186	HCV
GSM256491	NA	NA	NA	No	NA	NA	NA	NA	NA	NA	1680	0	GSE10186	HCV
GSM256492	NA	NA	NA	NA	NA	NA	NA	NA	NA	NA	4105	1	GSE10186	HCV
GSM256493	NA	NA	NA	No	NA	NA	NA	NA	NA	NA	913	1	GSE10186	HCV
GSM256494	NA	NA	NA	Yes	NA	NA	NA	NA	NA	NA	5702	0	GSE10186	HCV
GSM256495	NA	NA	NA	Yes	NA	NA	NA	NA	NA	NA	729	1	GSE10186	HCV
GSM256496	NA	NA	NA	No	NA	NA	NA	NA	NA	NA	1603	1	GSE10186	HCV
GSM256497	NA	NA	NA	Yes	NA	NA	NA	NA	NA	NA	2106	1	GSE10186	HCV
GSM256498	NA	NA	NA	NA	NA	NA	NA	NA	NA	NA	5466	0	GSE10186	HCV
GSM256499	NA	NA	NA	Yes	NA	NA	NA	NA	NA	NA	5128	0	GSE10186	HCV
GSM256500	NA	NA	NA	Yes	NA	NA	NA	NA	NA	NA	3927	1	GSE10186	HCV
GSM256501	NA	NA	NA	Yes	NA	NA	NA	NA	NA	NA	842	1	GSE10186	HCV
GSM256502	NA	NA	NA	Yes	NA	NA	NA	NA	NA	NA	1855	0	GSE10186	HCV
GSM256503	NA	NA	NA	Yes	NA	NA	NA	NA	NA	NA	5313	0	GSE10186	HCV
GSM256504	NA	NA	NA	Yes	NA	NA	NA	NA	NA	NA	5528	0	GSE10186	HCV

## Sheet: S3
Table S3: Functional enrichment analysis of 47 IRGs
Category	Term	Count	%	P-value	Genes	List Total	Pop Hits	Pop Total	Fold Enrichment	Bonferroni	Benjamini	FDR
GOTERM_BP_DIRECT	GO:0006955~immune response	14	29.7872	7.9684e-11	CXCL6, CCL22, SEMA4D, CD70, TNFSF15, CCL20, LIF, OSM, RGS1, IL1B, LTA, TNFSF9, CCL2, ITGB8	47	492	19256	11.6582	5.41851e-08	5.41851e-08	5.17149e-08
GOTERM_BP_DIRECT	GO:0007165~signal transduction	18	38.2979	2.05653e-09	CXCL6, CSF3R, CCL22, TNFAIP6, CD70, TNFSF15, CCL20, PLAUR, P2RX4, RGS1, IL1B, CLEC5A, NAMPT, LTA, TNFSF9, CCL2, TIMP1, TLR3	47	1267	19256	5.82055	1.39844e-06	6.99221e-07	6.67345e-07
GOTERM_BP_DIRECT	GO:0007267~cell-cell signaling	9	19.1489	6.47447e-08	CXCL6, CCL22, TNFAIP6, CD70, CCL20, IL1B, NAMPT, LTA, TNFSF9	47	230	19256	16.0318	4.40254e-05	1.46755e-05	1.40064e-05
GOTERM_BP_DIRECT	GO:0006954~inflammatory response	10	21.2766	4.61291e-07	CXCL6, CCL22, TNFAIP6, CCL20, IL1B, SPHK1, CCL2, OLR1, CD14, TLR3	47	411	19256	9.96842	0.000313629	7.84195e-05	7.48445e-05
GOTERM_BP_DIRECT	GO:0030593~neutrophil chemotaxis	6	12.766	1.47937e-06	CXCL6, CSF3R, CCL22, CCL20, IL1B, CCL2	47	82	19256	29.9782	0.00100547	0.000201195	0.000192023
GOTERM_BP_DIRECT	GO:0032757~positive regulation of interleukin-8 production	5	10.6383	1.73437e-05	IL1B, FFAR2, CD14, F3, TLR3	47	65	19256	31.5155	0.0117246	0.00196562	0.00187602
GOTERM_BP_DIRECT	GO:0030335~positive regulation of cell migration	7	14.8936	3.12341e-05	TNFAIP6, SEMA4D, IL1B, SPHK1, PDPN, HAS2, F3	47	256	19256	11.2028	0.0210155	0.00303417	0.00289584
GOTERM_BP_DIRECT	GO:0045766~positive regulation of angiogenesis	6	12.766	4.3577e-05	IL1B, ITGB3, SPHK1, ITGB8, F3, TLR3	47	164	19256	14.9891	0.0291983	0.00370405	0.00353519
GOTERM_BP_DIRECT	GO:0006935~chemotaxis	5	10.6383	0.000210219	CXCL6, CCL22, CCL20, PLAUR, CCL2	47	123	19256	16.6546	0.133215	0.0158832	0.0151591
GOTERM_BP_DIRECT	GO:0007155~cell adhesion	8	17.0213	0.000328057	CSF3R, TNFAIP6, SEMA4D, ITGB3, TPBG, ITGB8, CCL2, ICAM4	47	557	19256	5.88441	0.199978	0.0223079	0.0212909
GOTERM_CC_DIRECT	GO:0005887~integral component of plasma membrane	26	55.3191	5.68934e-17	CSF3R, ITGB3, AQP9, SLC1A2, LPAR1, ICAM4, SLC7A1, SLC4A4, SLC7A2, PDPN, CLEC5A, HAS2, OLR1, FFAR2, ROS1, GABBR1, SEMA4D, CD70, TNFSF15, TPBG, PLAUR, F3, P2RX4, MEP1A, ADORA2B, TLR3	47	1508	20472	7.5099	1.35447e-14	6.941e-15	6.54274e-15
GOTERM_CC_DIRECT	GO:0005886~plasma membrane	36	76.5957	3.58138e-13	CSF3R, ITGB3, AQP9, SLC1A2, LPAR1, ICAM4, SLC7A1, SLC4A4, SLC7A2, RGS1, LAMP3, PDPN, NAMPT, CLEC5A, GPC3, HAS2, OLR1, ITGB8, FFAR2, CD14, ROS1, GABBR1, SEMA4D, CD70, TNFSF15, SPHK1, TPBG, PLAUR, EMP3, F3, P2RX4, MEP1A, ADORA2B, LTA, TNFSF9, LY6E	47	5066	20472	3.09528	4.36953e-11	2.18464e-11	2.05929e-11
GOTERM_CC_DIRECT	GO:0005615~extracellular space	20	42.5532	1.07772e-08	CXCL6, GABBR1, CCL22, SEMA4D, TNFAIP6, CD70, TNFSF15, CCL20, LIF, OSM, F3, MEP1A, IL1B, NAMPT, LTA, TNFSF9, CCL2, CD14, TIMP1, TLR3	47	1936	20472	4.49974	1.31482e-06	4.38275e-07	4.13128e-07
GOTERM_CC_DIRECT	GO:0009986~cell surface	12	25.5319	1.22214e-07	LAMP3, ITGB3, TPBG, CLEC5A, PLAUR, SLC1A2, LPAR1, GPC3, ITGB8, ROS1, F3, SLC4A4	47	638	20472	8.19262	1.491e-05	3.72752e-06	3.51364e-06
GOTERM_CC_DIRECT	GO:0005576~extracellular region	17	36.1702	8.24697e-06	CXCL6, GABBR1, CSF3R, CCL22, TNFAIP6, TNFSF15, CCL20, LIF, OSM, PLAUR, ICAM4, IL1B, CCL2, OLR1, CD14, TIMP1, LY6E	47	2127	20472	3.48132	0.00100563	0.000201226	0.00018968
GOTERM_CC_DIRECT	GO:0016021~integral component of membrane	26	55.3191	5.27916e-05	CSF3R, AQP9, SLC1A2, LPAR1, ICAM4, SLC7A1, SLC4A4, SLC7A2, LAMP3, PDPN, CLEC5A, OLR1, FFAR2, ROS1, GABBR1, CD70, TNFSF15, PLAUR, EMP3, F3, RNF144B, P2RX4, MEP1A, ADORA2B, TNFSF9, TLR3	47	5406	20472	2.09488	0.00642005	0.00107343	0.00101184
GOTERM_CC_DIRECT	GO:0030054~cell junction	5	10.6383	0.00180597	P2RX4, ITGB3, PDPN, NAMPT, SLC7A2	47	232	20472	9.38738	0.197905	0.0314756	0.0296696
GOTERM_CC_DIRECT	GO:0045121~membrane raft	5	10.6383	0.00240359	GABBR1, PDPN, SLC1A2, OLR1, CD14	47	251	20472	8.67678	0.254418	0.0366547	0.0345515
GOTERM_CC_DIRECT	GO:0016020~membrane	13	27.6596	0.00896857	TNFSF15, SPHK1, TPBG, SLC1A2, EMP3, SLC7A1, SLC4A4, P2RX4, PDPN, LTA, OLR1, ROS1, TLR3	47	2547	20472	2.22319	0.66683	0.121574	0.114598
GOTERM_CC_DIRECT	GO:0043235~receptor complex	4	8.51064	0.0127572	CSF3R, ITGB3, OLR1, ROS1	47	217	20472	8.02902	0.791202	0.155638	0.146708
GOTERM_MF_DIRECT	GO:0005125~cytokine activity	9	19.1489	1.31732e-08	CD70, TNFSF15, IL1B, NAMPT, OSM, LTA, LIF, TNFSF9, TIMP1	45	192	18811	19.5948	1.80473e-06	1.80473e-06	1.71252e-06
GOTERM_MF_DIRECT	GO:0005102~receptor binding	10	21.2766	2.73983e-07	P2RX4, SEMA4D, CD70, TNFSF15, PDPN, LTA, PLAUR, LIF, TNFSF9, CCL2	45	396	18811	10.5561	3.7535e-05	1.87678e-05	1.78089e-05
GOTERM_MF_DIRECT	GO:0005164~tumor necrosis factor receptor binding	4	8.51064	5.64803e-05	CD70, TNFSF15, LTA, TNFSF9	45	32	18811	52.2528	0.00770816	0.00257927	0.00244748
GOTERM_MF_DIRECT	GO:0008009~chemokine activity	4	8.51064	0.000216727	CXCL6, CCL22, CCL20, CCL2	45	50	18811	33.4418	0.0292582	0.00742289	0.00704362
GOTERM_MF_DIRECT	GO:0038023~signaling receptor activity	5	10.6383	0.00204655	CSF3R, SEMA4D, PLAUR, ITGB8, TLR3	45	231	18811	9.0481	0.244719	0.0412719	0.0391632
GOTERM_MF_DIRECT	GO:0048020~CCR chemokine receptor binding	3	6.38298	0.0020855	CCL22, CCL20, CCL2	45	29	18811	43.2437	0.248747	0.0412719	0.0391632
GOTERM_MF_DIRECT	GO:0002020~protease binding	4	8.51064	0.00210879	CD70, ITGB3, TIMP1, F3	45	109	18811	15.3403	0.251144	0.0412719	0.0391632
GOTERM_MF_DIRECT	GO:0005515~protein binding	39	82.9787	0.00272776	CXCL6, CSF3R, TNFAIP6, ITGB3, AQP9, SLC1A2, LPAR1, SLC7A1, SLC4A4, PDPN, NAMPT, GPC3, CCL2, HAS2, OLR1, FFAR2, CD14, TIMP1, ROS1, GABBR1, CCL22, SEMA4D, CD70, CCL20, TNFSF15, SPHK1, LIF, OSM, PLAUR, EMP3, F3, RNF144B, P2RX4, MEP1A, ADORA2B, IL1B, LTA, TLR3, LY6E	45	12539	18811	1.30017	0.31217	0.0467128	0.044326
GOTERM_MF_DIRECT	GO:0005178~integrin binding	4	8.51064	0.00630278	IL1B, ITGB3, ITGB8, ICAM4	45	161	18811	10.3856	0.579459	0.0959423	0.0910401
GOTERM_MF_DIRECT	GO:0000064~L-ornithine transmembrane transporter activity	2	4.25532	0.0116419	SLC7A1, SLC7A2	45	5	18811	167.209	0.79897	0.144995	0.137586
KEGG_PATHWAY	hsa04060:Cytokine-cytokine receptor interaction	12	25.5319	1.56772e-08	CXCL6, CSF3R, CCL22, CD70, CCL20, TNFSF15, IL1B, OSM, LTA, LIF, TNFSF9, CCL2	35	295	8156	9.47913	1.61475e-06	1.61475e-06	1.59907e-06
KEGG_PATHWAY	hsa04668:TNF signaling pathway	6	12.766	9.04204e-05	CXCL6, CCL20, IL1B, LTA, LIF, CCL2	35	112	8156	12.4837	0.00927049	0.00465665	0.00461144
KEGG_PATHWAY	hsa04061:Viral protein interaction with cytokine and cytokine receptor	5	10.6383	0.000743971	CXCL6, CCL22, CCL20, LTA, CCL2	35	100	8156	11.6514	0.073793	0.025543	0.025295
KEGG_PATHWAY	hsa05323:Rheumatoid arthritis	4	8.51064	0.00665118	CXCL6, CCL20, IL1B, CCL2	35	93	8156	10.0227	0.497098	0.135686	0.134368
KEGG_PATHWAY	hsa04657:IL-17 signaling pathway	4	8.51064	0.00685104	CXCL6, CCL20, IL1B, CCL2	35	94	8156	9.91611	0.507413	0.135686	0.134368
KEGG_PATHWAY	hsa04640:Hematopoietic cell lineage	4	8.51064	0.00790402	CSF3R, IL1B, ITGB3, CD14	35	99	8156	9.4153	0.558399	0.135686	0.134368
KEGG_PATHWAY	hsa05133:Pertussis	3	6.38298	0.0396728	CXCL6, IL1B, CD14	35	76	8156	9.1985	0.984541	0.54982	0.544482
KEGG_PATHWAY	hsa04062:Chemokine signaling pathway	4	8.51064	0.0450527	CXCL6, CCL22, CCL20, CCL2	35	192	8156	4.85476	0.991333	0.54982	0.544482
KEGG_PATHWAY	hsa04151:PI3K-Akt signaling pathway	5	10.6383	0.0580766	CSF3R, ITGB3, OSM, LPAR1, ITGB8	35	354	8156	3.29136	0.997893	0.54982	0.544482
KEGG_PATHWAY	hsa05417:Lipid and atherosclerosis	4	8.51064	0.0594269	IL1B, CCL2, OLR1, CD14	35	215	8156	4.33542	0.998183	0.54982	0.544482
KEGG_PATHWAY	hsa04933:AGE-RAGE signaling pathway in diabetic complications	3	6.38298	0.0647931	IL1B, CCL2, F3	35	100	8156	6.99086	0.998992	0.54982	0.544482
KEGG_PATHWAY	hsa04064:NF-kappa B signaling pathway	3	6.38298	0.0693947	IL1B, LTA, CD14	35	104	8156	6.72198	0.999393	0.54982	0.544482
KEGG_PATHWAY	hsa04620:Toll-like receptor signaling pathway	3	6.38298	0.0693947	IL1B, CD14, TLR3	35	104	8156	6.72198	0.999393	0.54982	0.544482

## Sheet: S4
Table S4: Spearman correlation analysis of the 47 IRGs.
From	To	P-value	Cor	Weight	Color
AQP9	ADORA2B	1.23542e-07	-0.382781	6.90818	#C6DBEF
CD14	ADORA2B	6.13899e-08	-0.391208	7.2119	#C6DBEF
CLEC5A	ADORA2B	1.09391e-10	0.458445	9.96102	pink
CSF3R	ADORA2B	1.1825e-05	0.320978	4.9272	pink
CXCL6	ADORA2B	2.09152e-05	0.312226	4.67954	pink
F3	ADORA2B	7.97739e-08	0.388079	7.09814	pink
GABBR1	ADORA2B	7.64537e-05	0.291236	4.1166	pink
HAS2	ADORA2B	3.54715e-06	0.338613	5.45012	pink
IL1B	ADORA2B	1.77641e-06	0.348271	5.75046	pink
ITGB8	ADORA2B	9.27656e-06	0.324622	5.03261	pink
LAMP3	ADORA2B	5.2284e-07	0.364606	6.28163	pink
LIF	ADORA2B	1.62399e-05	0.316143	4.78942	pink
LPAR1	ADORA2B	4.2753e-05	0.300848	4.36903	pink
OLR1	ADORA2B	9.41826e-07	0.356859	6.02603	pink
PLAUR	ADORA2B	2.73235e-07	0.372919	6.56346	pink
SEMA4D	ADORA2B	2.67994e-06	0.342567	5.57187	pink
SLC7A1	ADORA2B	1.72954e-11	0.47556	10.7621	pink
SPHK1	ADORA2B	2.58676e-08	0.401308	7.58724	pink
TNFAIP6	ADORA2B	1.56392e-08	0.407037	7.80578	pink
TNFSF15	ADORA2B	1.69503e-10	0.454239	9.77082	pink
TPBG	ADORA2B	1.00567e-07	0.385285	6.99754	pink
CCL20	AQP9	1.65427e-07	-0.379191	6.78139	#C6DBEF
CCL22	AQP9	4.27657e-05	-0.300843	4.3689	#C6DBEF
CD14	AQP9	2.43233e-14	0.529772	13.614	pink
CD70	AQP9	2.15052e-07	-0.375928	6.66746	#C6DBEF
CLEC5A	AQP9	1.09519e-08	-0.411029	7.96051	#C6DBEF
EMP3	AQP9	5.93834e-05	-0.295456	4.22633	#C6DBEF
GABBR1	AQP9	1.23667e-07	-0.382768	6.90775	#C6DBEF
GPC3	AQP9	4.53045e-06	-0.335116	5.34386	#C6DBEF
ITGB8	AQP9	5.77013e-05	-0.295932	4.23881	#C6DBEF
LAMP3	AQP9	7.95484e-13	-0.502175	12.0994	#C6DBEF
LIF	AQP9	6.18312e-10	-0.441462	9.20879	#C6DBEF
LTA	AQP9	4.68908e-06	-0.334621	5.32891	#C6DBEF
MEP1A	AQP9	5.30619e-07	-0.364414	6.27522	#C6DBEF
NAMPT	AQP9	4.74067e-06	0.334464	5.32416	pink
P2RX4	AQP9	1.63583e-16	-0.565423	15.7863	#C6DBEF
PDPN	AQP9	1.6051e-06	-0.349661	5.7945	#C6DBEF
PLAUR	AQP9	6.46146e-11	-0.463428	10.1897	#C6DBEF
RGS1	AQP9	5.22254e-05	-0.297576	4.28212	#C6DBEF
RNF144B	AQP9	2.4069e-14	0.529851	13.6185	pink
SEMA4D	AQP9	1.16795e-11	-0.479084	10.9326	#C6DBEF
SLC1A2	AQP9	4.39441e-34	0.753626	33.3571	pink
SLC4A4	AQP9	8.77613e-12	0.481624	11.0567	pink
SLC7A1	AQP9	1.83018e-16	-0.564668	15.7375	#C6DBEF
SPHK1	AQP9	1.50436e-24	-0.668613	23.8226	#C6DBEF
TIMP1	AQP9	4.09759e-08	-0.395974	7.38747	#C6DBEF
TNFAIP6	AQP9	1.21069e-14	-0.535005	13.917	#C6DBEF
TNFSF15	AQP9	5.05943e-14	-0.524179	13.2959	#C6DBEF
TNFSF9	AQP9	8.19039e-06	-0.326474	5.0867	#C6DBEF
CCL22	CCL2	3.43035e-19	0.604182	18.4647	pink
CD70	CCL2	2.19195e-06	0.345369	5.65917	pink
CLEC5A	CCL2	1.50136e-13	0.51568	12.8235	pink
CSF3R	CCL2	0	0.576907	Inf	pink
CXCL6	CCL2	4.27453e-16	0.558898	15.3691	pink
EMP3	CCL2	3.26437e-18	0.590615	17.4862	pink
FFAR2	CCL2	7.02964e-07	0.360735	6.15307	pink
GABBR1	CCL2	1.3074e-15	0.551119	14.8836	pink
HAS2	CCL2	3.17129e-20	0.617851	19.4988	pink
ICAM4	CCL2	3.24734e-08	0.398683	7.48847	pink
IL1B	CCL2	2.84149e-28	0.705553	27.5465	pink
ITGB8	CCL2	3.86653e-15	0.543376	14.4127	pink
LAMP3	CCL2	4.64426e-06	0.334759	5.33308	pink
LPAR1	CCL2	6.70831e-20	0.613621	19.1734	pink
LTA	CCL2	2.17936e-09	0.428493	8.66167	pink
LY6E	CCL2	6.75957e-09	0.416354	8.17008	pink
OLR1	CCL2	1.84481e-09	0.43024	8.73405	pink
OSM	CCL2	2.16185e-27	0.697298	26.6652	pink
PDPN	CCL2	1.9268e-14	0.531529	13.7152	pink
SPHK1	CCL2	2.05235e-06	0.348415	5.68775	pink
TIMP1	CCL2	2.58311e-14	0.529316	13.5879	pink
TNFAIP6	CCL2	6.70911e-14	0.521997	13.1733	pink
TNFSF15	CCL2	8.10768e-05	0.290245	4.0911	pink
TPBG	CCL2	2.82022e-12	0.485598	11.5497	pink
CLEC5A	CCL20	6.88869e-07	0.361001	6.16186	pink
CXCL6	CCL20	3.08532e-05	0.306097	4.5107	pink
GPC3	CCL20	8.35516e-10	0.438412	9.07805	pink
ICAM4	CCL20	1.77543e-05	0.314769	4.7507	pink
LAMP3	CCL20	1.77757e-07	0.378301	6.75017	pink
LIF	CCL20	2.08015e-06	0.346095	5.68191	pink
LTA	CCL20	1.0504e-06	0.3554	5.97864	pink
MEP1A	CCL20	1.89076e-09	0.429983	8.72336	pink
OLR1	CCL20	2.6914e-05	0.308266	4.57002	pink
P2RX4	CCL20	1.78537e-14	0.532102	13.7483	pink
PLAUR	CCL20	4.19662e-06	0.336215	5.3771	pink
SLC4A4	CCL20	2.72538e-11	-0.471428	10.5646	#C6DBEF
SLC7A1	CCL20	1.61121e-07	0.379517	6.79285	pink
SPHK1	CCL20	2.21179e-10	0.451654	9.65526	pink
TIMP1	CCL20	3.14072e-07	0.371154	6.50297	pink
TNFAIP6	CCL20	2.07719e-07	0.376362	6.68252	pink
TNFSF15	CCL20	1.02405e-14	0.536247	13.9897	pink
CD70	CCL22	5.89394e-13	0.504648	12.2296	pink
CLEC5A	CCL22	9.20026e-14	0.519536	13.0362	pink
CSF3R	CCL22	2.08036e-13	0.513085	12.6819	pink
CXCL6	CCL22	4.41178e-10	0.444846	9.35539	pink
EMP3	CCL22	1.65832e-15	0.549438	14.7803	pink
F3	CCL22	1.22497e-08	0.40978	7.91187	pink
GABBR1	CCL22	8.34715e-16	0.554266	15.0785	pink
HAS2	CCL22	7.35736e-12	0.483181	11.1333	pink
ICAM4	CCL22	1.59887e-05	0.316382	4.79619	pink
IL1B	CCL22	1.25574e-11	0.478437	10.9011	pink
ITGB8	CCL22	3.30281e-10	0.447719	9.48112	pink
LAMP3	CCL22	1.10267e-09	0.435574	8.95755	pink
LIF	CCL22	3.95097e-12	0.488609	11.4033	pink
LPAR1	CCL22	1.16854e-11	0.47908	10.9324	pink
LTA	CCL22	4.63977e-18	0.588439	17.3335	pink
LY6E	CCL22	4.11778e-08	0.395917	7.38534	pink
OLR1	CCL22	4.76026e-10	0.444087	9.32237	pink
OSM	CCL22	5.85742e-14	0.523049	13.2323	pink
PDPN	CCL22	5.85517e-19	0.60102	18.2325	pink
PLAUR	CCL22	1.24008e-16	0.567279	15.9065	pink
RGS1	CCL22	1.17667e-12	0.498916	11.9293	pink
SEMA4D	CCL22	4.51635e-18	0.588606	17.3452	pink
SLC1A2	CCL22	4.11569e-05	-0.301465	4.38556	#C6DBEF
SPHK1	CCL22	1.99075e-09	0.429443	8.70098	pink
TIMP1	CCL22	4.684e-16	0.558269	15.3294	pink
TNFAIP6	CCL22	1.78176e-11	0.475292	10.7492	pink
TNFSF15	CCL22	4.31458e-08	0.39537	7.36506	pink
TNFSF9	CCL22	9.40284e-05	0.28773	4.02674	pink
TPBG	CCL22	7.51297e-08	0.388798	7.12419	pink
GPC3	CD14	1.34277e-06	-0.354343	5.872	#C6DBEF
LAMP3	CD14	4.47702e-05	-0.300097	4.34901	#C6DBEF
MEP1A	CD14	9.14472e-10	-0.437491	9.03883	#C6DBEF
NAMPT	CD14	2.88139e-09	0.429416	8.5404	pink
P2RX4	CD14	6.37295e-05	-0.295522	4.19566	#C6DBEF
RNF144B	CD14	2.3816e-13	0.489929	12.6231	pink
SLC1A2	CD14	1.17687e-07	0.383373	6.92927	pink
SLC4A4	CD14	3.01333e-05	0.307897	4.52095	pink
SLC7A1	CD14	3.97783e-11	-0.470163	10.4004	#C6DBEF
SLC7A2	CD14	2.28809e-08	0.406126	7.64053	pink
SPHK1	CD14	4.34943e-09	-0.424943	8.36157	#C6DBEF
TNFSF15	CD14	6.42441e-07	-0.361918	6.19217	#C6DBEF
CSF3R	CD70	1.7479e-07	0.378509	6.75748	pink
EMP3	CD70	2.06215e-18	0.593433	17.6857	pink
GABBR1	CD70	2.39755e-06	0.344123	5.62023	pink
HAS2	CD70	7.09827e-05	0.292483	4.14885	pink
ICAM4	CD70	7.11688e-08	0.389446	7.14771	pink
IL1B	CD70	1.49864e-06	0.350597	5.8243	pink
LAMP3	CD70	5.31567e-10	0.442982	9.27444	pink
LIF	CD70	5.27662e-09	0.419052	8.27764	pink
LTA	CD70	7.46892e-27	0.692112	26.1267	pink
OLR1	CD70	1.48298e-05	0.317536	4.82886	pink
OSM	CD70	1.13128e-09	0.435311	8.94643	pink
P2RX4	CD70	6.23684e-05	0.294642	4.20504	pink
PDPN	CD70	8.52573e-13	0.5016	12.0693	pink
PLAUR	CD70	1.97429e-12	0.494554	11.7046	pink
RGS1	CD70	5.08908e-11	0.465662	10.2934	pink
SEMA4D	CD70	4.46699e-15	0.54233	14.35	pink
SLC7A1	CD70	3.38056e-05	0.304637	4.47101	pink
SPHK1	CD70	1.11871e-08	0.410792	7.95128	pink
TIMP1	CD70	1.97804e-10	0.452742	9.70376	pink
TNFAIP6	CD70	3.61015e-09	0.42314	8.44247	pink
TNFSF15	CD70	2.90326e-05	0.307065	4.53711	pink
TNFSF9	CD70	2.26891e-09	0.428069	8.64418	pink
CSF3R	CLEC5A	3.36122e-16	0.560544	15.4735	pink
CXCL6	CLEC5A	2.5622e-20	0.619044	19.5914	pink
EMP3	CLEC5A	5.04261e-11	0.465747	10.2973	pink
F3	CLEC5A	4.83405e-14	0.52453	13.3157	pink
FFAR2	CLEC5A	1.90247e-07	0.377457	6.72068	pink
GABBR1	CLEC5A	3.69071e-09	0.422903	8.43289	pink
HAS2	CLEC5A	1.96698e-14	0.531374	13.7062	pink
ICAM4	CLEC5A	2.40402e-06	0.344085	5.61906	pink
IL1B	CLEC5A	2.16988e-21	0.632488	20.6636	pink
ITGB8	CLEC5A	9.56113e-18	0.583912	17.0195	pink
LAMP3	CLEC5A	3.88151e-12	0.488762	11.411	pink
LIF	CLEC5A	4.73333e-17	0.573641	16.3248	pink
LPAR1	CLEC5A	5.78337e-08	0.391916	7.23782	pink
LTA	CLEC5A	8.22792e-09	0.414196	8.08471	pink
OLR1	CLEC5A	3.418e-22	0.64214	21.4662	pink
OSM	CLEC5A	4.34348e-20	0.616083	19.3622	pink
P2RX4	CLEC5A	8.48373e-05	0.289478	4.07141	pink
PDPN	CLEC5A	7.71913e-12	0.482758	11.1124	pink
PLAUR	CLEC5A	4.65151e-27	0.694106	26.3324	pink
RGS1	CLEC5A	1.1367e-19	0.610605	18.9444	pink
SEMA4D	CLEC5A	1.09962e-12	0.499482	11.9588	pink
SLC1A2	CLEC5A	6.36974e-06	-0.330175	5.19588	#C6DBEF
SLC7A1	CLEC5A	3.14792e-07	0.371125	6.50198	pink
SPHK1	CLEC5A	4.56476e-12	0.487357	11.3406	pink
TIMP1	CLEC5A	1.4059e-09	0.433068	8.85204	pink
TNFAIP6	CLEC5A	2.50032e-19	0.606036	18.602	pink
TNFSF15	CLEC5A	8.40505e-14	0.520242	13.0755	pink
TPBG	CLEC5A	9.62378e-11	0.459665	10.0167	pink
CXCL6	CSF3R	3.13416e-13	0.509792	12.5039	pink
EMP3	CSF3R	4.79806e-20	0.615521	19.3189	pink
FFAR2	CSF3R	6.66161e-16	0.555835	15.1764	pink
GABBR1	CSF3R	5.69367e-11	0.464614	10.2446	pink
HAS2	CSF3R	3.57287e-17	0.575473	16.447	pink
ICAM4	CSF3R	3.07636e-07	0.371417	6.51196	pink
IL1B	CSF3R	1.23335e-31	0.734621	30.9089	pink
ITGB8	CSF3R	2.26972e-11	0.473097	10.644	pink
LAMP3	CSF3R	5.92339e-06	0.331236	5.22743	pink
LIF	CSF3R	2.71354e-11	0.473055	10.5665	pink
LPAR1	CSF3R	2.41215e-12	0.492849	11.6176	pink
LTA	CSF3R	1.98955e-11	0.474294	10.7012	pink
LY6E	CSF3R	2.07729e-11	0.473902	10.6825	pink
OLR1	CSF3R	3.55409e-12	0.489523	11.4493	pink
OSM	CSF3R	2.15268e-23	0.655961	22.667	pink
PDPN	CSF3R	1.39969e-11	0.477465	10.854	pink
SLC7A1	CSF3R	4.82809e-05	0.300172	4.31623	pink
SPHK1	CSF3R	6.40843e-06	0.331911	5.19325	pink
TIMP1	CSF3R	3.95093e-09	0.422173	8.4033	pink
TNFAIP6	CSF3R	2.49452e-11	0.472237	10.603	pink
TNFSF15	CSF3R	3.59989e-06	0.338403	5.44371	pink
TPBG	CSF3R	8.37326e-09	0.417668	8.07711	pink
EMP3	CXCL6	8.77103e-08	0.386938	7.05695	pink
F3	CXCL6	4.64693e-16	0.558324	15.3328	pink
FFAR2	CXCL6	3.12951e-07	0.3712	6.50452	pink
GABBR1	CXCL6	2.16685e-09	0.428553	8.66417	pink
HAS2	CXCL6	1.79901e-14	0.532045	13.745	pink
IL1B	CXCL6	3.46154e-14	0.52709	13.4607	pink
ITGB8	CXCL6	4.05486e-16	0.55926	15.392	pink
LIF	CXCL6	1.56833e-10	0.454989	9.80456	pink
LPAR1	CXCL6	4.41114e-11	0.466991	10.3554	pink
LY6E	CXCL6	3.87761e-08	0.396619	7.41144	pink
NAMPT	CXCL6	3.95099e-06	0.337077	5.40329	pink
OLR1	CXCL6	1.82491e-12	0.495221	11.7388	pink
OSM	CXCL6	8.35693e-09	0.414025	8.07795	pink
PDPN	CXCL6	7.37903e-13	0.502796	12.132	pink
PLAUR	CXCL6	5.05026e-14	0.524193	13.2967	pink
RGS1	CXCL6	2.20178e-09	0.428385	8.65723	pink
SEMA4D	CXCL6	4.32093e-07	0.367072	6.36442	pink
TIMP1	CXCL6	2.70024e-11	0.471513	10.5686	pink
TNFAIP6	CXCL6	3.01508e-10	0.448618	9.5207	pink
TNFSF15	CXCL6	6.53949e-08	0.390456	7.18446	pink
TPBG	CXCL6	2.67339e-14	0.529056	13.5729	pink
F3	EMP3	3.59335e-12	0.489429	11.4445	pink
FFAR2	EMP3	8.58423e-09	0.413729	8.0663	pink
GABBR1	EMP3	8.5862e-10	0.438134	9.0662	pink
HAS2	EMP3	1.59465e-13	0.515202	12.7973	pink
ICAM4	EMP3	4.68987e-13	0.506519	12.3288	pink
IL1B	EMP3	6.90923e-20	0.613453	19.1606	pink
ITGB8	EMP3	2.76724e-06	0.342118	5.55795	pink
LAMP3	EMP3	7.98071e-06	0.326858	5.09796	pink
LIF	EMP3	4.39556e-14	0.525261	13.357	pink
LPAR1	EMP3	1.9624e-15	0.548242	14.7072	pink
LTA	EMP3	3.79815e-18	0.58968	17.4204	pink
LY6E	EMP3	8.56417e-08	0.387226	7.06731	pink
OLR1	EMP3	1.86165e-11	0.474895	10.7301	pink
OSM	EMP3	1.29275e-21	0.635228	20.8885	pink
P2RX4	EMP3	3.29124e-07	0.370559	6.48264	pink
PDPN	EMP3	4.18222e-16	0.559048	15.3786	pink
PLAUR	EMP3	2.1722e-32	0.740656	31.6631	pink
RGS1	EMP3	3.08261e-20	0.61801	19.5111	pink
SEMA4D	EMP3	6.09602e-15	0.540065	14.215	pink
SLC7A1	EMP3	1.49827e-06	0.350601	5.82441	pink
SPHK1	EMP3	1.63473e-10	0.454589	9.78655	pink
TIMP1	EMP3	9.265e-20	0.611779	19.0332	pink
TNFAIP6	EMP3	1.88227e-17	0.579606	16.7253	pink
TNFSF9	EMP3	1.8055e-09	0.430465	8.7434	pink
TPBG	EMP3	9.8502e-09	0.412207	8.00655	pink
FFAR2	F3	3.80845e-07	0.368694	6.41925	pink
GABBR1	F3	3.76556e-14	0.526447	13.4242	pink
HAS2	F3	2.10931e-17	0.578876	16.6759	pink
ICAM4	F3	8.51944e-06	0.325889	5.06959	pink
IL1B	F3	3.19973e-15	0.544742	14.4949	pink
ITGB8	F3	1.23439e-15	0.551524	14.9085	pink
LPAR1	F3	2.65436e-22	0.643434	21.576	pink
LY6E	F3	1.29698e-11	0.478148	10.8871	pink
OLR1	F3	8.80978e-10	0.437872	9.05504	pink
OSM	F3	2.73951e-13	0.510877	12.5623	pink
PDPN	F3	7.92197e-11	0.461509	10.1012	pink
SLC7A1	F3	9.62768e-09	0.416092	8.01648	pink
SPHK1	F3	4.55509e-08	0.397956	7.3415	pink
TIMP1	F3	2.76802e-08	0.400529	7.55783	pink
TNFAIP6	F3	2.93743e-12	0.491163	11.532	pink
TNFSF15	F3	9.2965e-06	0.32459	5.03168	pink
GABBR1	FFAR2	3.65747e-05	0.303372	4.43682	pink
HAS2	FFAR2	1.21681e-08	0.409855	7.91478	pink
IL1B	FFAR2	2.02812e-15	0.548008	14.6929	pink
ITGB8	FFAR2	3.30599e-08	0.398475	7.4807	pink
LIF	FFAR2	3.01423e-07	0.371676	6.52082	pink
LPAR1	FFAR2	7.98091e-07	0.35906	6.09795	pink
LTA	FFAR2	2.96637e-05	0.306723	4.52778	pink
OSM	FFAR2	2.31346e-09	0.427864	8.63574	pink
P2RX4	FFAR2	9.07213e-06	0.324954	5.04229	pink
PLAUR	FFAR2	4.94093e-13	0.506093	12.3062	pink
RGS1	FFAR2	7.5716e-07	0.359756	6.12081	pink
SEMA4D	FFAR2	1.01767e-10	0.459134	9.99239	pink
SLC7A1	FFAR2	9.59531e-05	0.287384	4.01794	pink
SPHK1	FFAR2	7.7668e-05	0.29097	4.10976	pink
TIMP1	FFAR2	6.11815e-06	0.330764	5.21338	pink
TNFAIP6	FFAR2	7.00484e-07	0.360782	6.1546	pink
TNFSF15	FFAR2	2.62016e-05	0.30869	4.58167	pink
TPBG	FFAR2	3.23212e-06	0.339931	5.49051	pink
HAS2	GABBR1	3.29665e-10	0.447737	9.48193	pink
IL1B	GABBR1	1.00295e-07	0.385317	6.99872	pink
ITGB8	GABBR1	2.21527e-13	0.512582	12.6546	pink
LAMP3	GABBR1	1.79502e-06	0.348128	5.74593	pink
LIF	GABBR1	1.23808e-14	0.534838	13.9073	pink
LPAR1	GABBR1	4.42191e-15	0.542404	14.3544	pink
LTA	GABBR1	4.17791e-05	0.301222	4.37904	pink
LY6E	GABBR1	3.90942e-07	0.368359	6.40789	pink
OLR1	GABBR1	9.62877e-05	0.287324	4.01643	pink
OSM	GABBR1	6.25807e-10	0.44134	9.20356	pink
PDPN	GABBR1	5.22613e-16	0.557514	15.2818	pink
PLAUR	GABBR1	3.43399e-13	0.509053	12.4642	pink
RGS1	GABBR1	1.36691e-12	0.497659	11.8643	pink
SEMA4D	GABBR1	5.83423e-18	0.587012	17.234	pink
SLC1A2	GABBR1	2.9465e-06	-0.341236	5.53069	#C6DBEF
SLC7A1	GABBR1	6.18717e-11	0.463835	10.2085	pink
SPHK1	GABBR1	2.06277e-07	0.376449	6.68555	pink
TIMP1	GABBR1	3.28963e-14	0.527479	13.4829	pink
TNFAIP6	GABBR1	5.01741e-15	0.541485	14.2995	pink
TNFSF15	GABBR1	1.30544e-09	0.433835	8.88424	pink
TNFSF9	GABBR1	4.81026e-06	0.334253	5.31783	pink
TPBG	GABBR1	7.38357e-18	0.585538	17.1317	pink
MEP1A	GPC3	1.539e-15	0.549967	14.8128	pink
NAMPT	GPC3	1.25991e-12	-0.487881	11.8997	#C6DBEF
RNF144B	GPC3	1.52386e-07	-0.383081	6.81705	#C6DBEF
SLC1A2	GPC3	4.06349e-05	-0.301672	4.3911	#C6DBEF
SLC7A2	GPC3	3.14342e-05	-0.307212	4.5026	#C6DBEF
SPHK1	GPC3	3.12642e-06	0.342418	5.50495	pink
TLR3	GPC3	2.8062e-09	-0.429701	8.55188	#C6DBEF
IL1B	HAS2	3.96521e-17	0.574796	16.4017	pink
ITGB3	HAS2	9.61559e-05	0.287348	4.01702	pink
ITGB8	HAS2	7.04345e-19	0.599919	18.1522	pink
LAMP3	HAS2	5.61788e-05	0.296374	4.25043	pink
LIF	HAS2	1.6143e-14	0.532858	13.792	pink
LPAR1	HAS2	8.86653e-19	0.598542	18.0522	pink
LTA	HAS2	8.35731e-07	0.358449	6.07793	pink
LY6E	HAS2	6.31911e-07	0.362134	6.19934	pink
OLR1	HAS2	8.21792e-09	0.414209	8.08524	pink
OSM	HAS2	7.84496e-17	0.57032	16.1054	pink
PDPN	HAS2	7.86151e-15	0.538199	14.1045	pink
PLAUR	HAS2	2.08861e-23	0.656109	22.6801	pink
RGS1	HAS2	1.93576e-15	0.548339	14.7131	pink
SEMA4D	HAS2	3.68052e-13	0.508491	12.4341	pink
SLC7A1	HAS2	5.0726e-06	0.333487	5.29477	pink
SPHK1	HAS2	2.18334e-05	0.311555	4.66088	pink
TIMP1	HAS2	1.45457e-11	0.47712	10.8373	pink
TLR3	HAS2	4.32748e-05	0.30065	4.36377	pink
TNFAIP6	HAS2	1.96638e-15	0.548228	14.7063	pink
TNFSF15	HAS2	3.26195e-08	0.398631	7.48652	pink
TPBG	HAS2	5.4197e-15	0.540924	14.266	pink
IL1B	ICAM4	2.21368e-09	0.428328	8.65488	pink
LAMP3	ICAM4	3.36604e-06	0.339356	5.47288	pink
LIF	ICAM4	3.00829e-10	0.44864	9.52168	pink
LPAR1	ICAM4	1.88871e-05	0.313811	4.72383	pink
LTA	ICAM4	1.93343e-08	0.404635	7.71367	pink
LY6E	ICAM4	2.27563e-05	0.310907	4.6429	pink
OLR1	ICAM4	1.74342e-05	0.31505	4.7586	pink
OSM	ICAM4	3.09403e-14	0.527946	13.5095	pink
P2RX4	ICAM4	5.58282e-05	0.296477	4.25315	pink
PDPN	ICAM4	1.30216e-08	0.409096	7.88533	pink
PLAUR	ICAM4	3.70405e-13	0.50844	12.4313	pink
RGS1	ICAM4	3.95374e-10	0.445937	9.40299	pink
SEMA4D	ICAM4	2.15036e-06	0.345635	5.66749	pink
SPHK1	ICAM4	3.73496e-07	0.368944	6.42771	pink
TIMP1	ICAM4	3.1447e-10	0.448203	9.50242	pink
TNFAIP6	ICAM4	3.29773e-08	0.398504	7.48178	pink
TNFSF9	ICAM4	3.01924e-05	0.306442	4.5201	pink
ITGB8	IL1B	4.05006e-14	0.525889	13.3925	pink
LAMP3	IL1B	7.77551e-09	0.414819	8.10927	pink
LIF	IL1B	9.18871e-13	0.500978	12.0367	pink
LPAR1	IL1B	6.25265e-13	0.504162	12.2039	pink
LTA	IL1B	3.09428e-12	0.490716	11.5094	pink
LY6E	IL1B	5.72591e-09	0.418164	8.24216	pink
OLR1	IL1B	2.47682e-13	0.511687	12.6061	pink
OSM	IL1B	9.24711e-33	0.743564	32.034	pink
PDPN	IL1B	2.21109e-08	0.403106	7.65539	pink
PLAUR	IL1B	1.95024e-29	0.716031	28.7099	pink
RGS1	IL1B	6.42582e-25	0.672531	24.1921	pink
SEMA4D	IL1B	1.83193e-18	0.594155	17.7371	pink
SPHK1	IL1B	5.52268e-06	0.332255	5.25785	pink
TIMP1	IL1B	1.08721e-06	0.354938	5.96369	pink
TLR3	IL1B	3.90078e-05	0.302333	4.40885	pink
TNFAIP6	IL1B	5.98645e-12	0.484992	11.2228	pink
TNFSF15	IL1B	2.56681e-07	0.373707	6.59061	pink
TPBG	IL1B	1.22122e-09	0.434523	8.91321	pink
NAMPT	ITGB3	1.84153e-11	0.475791	10.7348	pink
RNF144B	ITGB3	1.41368e-09	0.436964	8.84965	pink
ROS1	ITGB3	1.57384e-07	0.379807	6.80304	pink
SLC4A4	ITGB3	1.52636e-06	0.352564	5.81634	pink
SLC7A2	ITGB3	4.65824e-05	0.300766	4.33178	pink
TLR3	ITGB3	1.56906e-12	0.487366	11.8044	pink
LAMP3	ITGB8	4.6872e-06	0.334627	5.32909	pink
LIF	ITGB8	1.3904e-15	0.550685	14.8569	pink
LPAR1	ITGB8	1.02065e-13	0.518723	12.9911	pink
LY6E	ITGB8	2.45434e-09	0.427241	8.61007	pink
OLR1	ITGB8	2.86647e-08	0.400126	7.54265	pink
OSM	ITGB8	7.0218e-10	0.440177	9.15355	pink
PDPN	ITGB8	1.14883e-11	0.479232	10.9397	pink
PLAUR	ITGB8	2.40862e-15	0.54678	14.6182	pink
RGS1	ITGB8	4.71651e-13	0.506473	12.3264	pink
SEMA4D	ITGB8	1.36467e-14	0.534113	13.865	pink
SLC7A1	ITGB8	2.81506e-05	0.307555	4.55051	pink
SPHK1	ITGB8	1.73613e-05	0.315114	4.76042	pink
TIMP1	ITGB8	9.41758e-12	0.480999	11.0261	pink
TNFAIP6	ITGB8	2.58587e-11	0.471908	10.5874	pink
TNFSF15	ITGB8	3.11194e-08	0.399176	7.50697	pink
TPBG	ITGB8	2.54269e-18	0.592151	17.5947	pink
LIF	LAMP3	1.47115e-07	0.380639	6.83234	pink
LPAR1	LAMP3	2.84978e-05	0.30736	4.54519	pink
LTA	LAMP3	1.2785e-16	0.567075	15.8933	pink
OLR1	LAMP3	7.55552e-09	0.415134	8.12174	pink
OSM	LAMP3	2.75053e-08	0.400602	7.56058	pink
P2RX4	LAMP3	5.17915e-06	0.333186	5.28574	pink
PDPN	LAMP3	2.20592e-06	0.345281	5.65641	pink
PLAUR	LAMP3	1.55907e-11	0.476496	10.8071	pink
RGS1	LAMP3	8.90963e-11	0.460397	10.0501	pink
SEMA4D	LAMP3	2.85938e-15	0.545551	14.5437	pink
SLC1A2	LAMP3	1.2565e-09	-0.434229	8.90084	#C6DBEF
SLC7A1	LAMP3	1.76653e-08	0.40566	7.75288	pink
SPHK1	LAMP3	3.84674e-11	0.468259	10.4149	pink
TIMP1	LAMP3	6.68007e-06	0.329479	5.17522	pink
TNFAIP6	LAMP3	4.76426e-13	0.506391	12.322	pink
TNFSF15	LAMP3	3.14114e-14	0.527831	13.5029	pink
TNFSF9	LAMP3	1.63038e-08	0.406567	7.78771	pink
TPBG	LAMP3	2.38558e-07	0.374628	6.62241	pink
LPAR1	LIF	2.86692e-09	0.425596	8.54258	pink
LTA	LIF	4.28673e-09	0.421296	8.36787	pink
LY6E	LIF	7.05584e-06	0.328675	5.15145	pink
OLR1	LIF	5.31806e-12	0.486027	11.2742	pink
OSM	LIF	3.51792e-20	0.61727	19.4537	pink
PDPN	LIF	8.06668e-16	0.554504	15.0933	pink
SLC1A2	LIF	1.27984e-05	-0.31978	4.89285	#C6DBEF
SLC7A1	LIF	8.25283e-11	0.464191	10.0834	pink
TIMP1	LIF	1.29636e-18	0.596254	17.8873	pink
TNFAIP6	LIF	1.89348e-17	0.579568	16.7227	pink
TNFSF15	LIF	5.21236e-13	0.505655	12.283	pink
TNFSF9	LIF	9.07383e-05	0.288336	4.04221	pink
LY6E	LPAR1	4.47784e-08	0.394935	7.34893	pink
OLR1	LPAR1	9.26255e-06	0.324645	5.03327	pink
OSM	LPAR1	2.09974e-13	0.51301	12.6778	pink
PDPN	LPAR1	6.84349e-17	0.571222	16.1647	pink
PLAUR	LPAR1	2.63553e-16	0.562201	15.5791	pink
RGS1	LPAR1	2.01912e-13	0.513323	12.6948	pink
SEMA4D	LPAR1	1.25551e-13	0.517094	12.9012	pink
SLC7A1	LPAR1	1.80482e-09	0.430469	8.74357	pink
TIMP1	LPAR1	9.26823e-15	0.536985	14.033	pink
TNFAIP6	LPAR1	4.3537e-14	0.525335	13.3611	pink
TNFSF15	LPAR1	6.68326e-07	0.361399	6.17501	pink
TPBG	LPAR1	4.38819e-20	0.616026	19.3577	pink
OLR1	LTA	1.20124e-08	0.409998	7.92037	pink
OSM	LTA	3.51637e-14	0.52697	13.4539	pink
P2RX4	LTA	1.29231e-06	0.352609	5.88863	pink
PDPN	LTA	2.58627e-09	0.426688	8.58733	pink
PLAUR	LTA	1.99938e-14	0.531251	13.6991	pink
RGS1	LTA	5.78533e-13	0.5048	12.2377	pink
SEMA4D	LTA	1.62867e-17	0.580532	16.7882	pink
SLC1A2	LTA	3.94865e-05	-0.302136	4.40355	#C6DBEF
SLC7A1	LTA	4.7714e-05	0.299058	4.32135	pink
SPHK1	LTA	5.69697e-09	0.418219	8.24436	pink
TIMP1	LTA	3.26525e-09	0.424212	8.48608	pink
TNFAIP6	LTA	5.15694e-10	0.443286	9.28761	pink
TNFSF15	LTA	8.63838e-10	0.438072	9.06357	pink
TNFSF9	LTA	9.78085e-09	0.412285	8.00962	pink
OSM	LY6E	2.45622e-05	0.309708	4.60973	pink
PDPN	LY6E	2.66671e-06	0.342636	5.57402	pink
PLAUR	LY6E	2.01984e-07	0.376711	6.69468	pink
RGS1	LY6E	3.06148e-08	0.399365	7.51407	pink
SEMA4D	LY6E	3.50161e-08	0.397807	7.45573	pink
TIMP1	LY6E	8.09204e-10	0.438737	9.09194	pink
TPBG	LY6E	1.41536e-05	0.318249	4.84913	pink
NAMPT	MEP1A	4.19547e-08	-0.395698	7.37722	#C6DBEF
P2RX4	MEP1A	1.00334e-12	0.500247	11.9986	pink
SLC1A2	MEP1A	5.06203e-05	-0.298089	4.29568	#C6DBEF
SLC4A4	MEP1A	2.37978e-08	-0.402265	7.62346	#C6DBEF
SPHK1	MEP1A	2.34599e-07	0.374838	6.62967	pink
TNFSF15	MEP1A	1.44866e-05	0.317894	4.83903	pink
P2RX4	NAMPT	5.28062e-08	-0.396173	7.27731	#C6DBEF
RNF144B	NAMPT	3.6818e-10	0.450507	9.43394	pink
SPHK1	NAMPT	1.35941e-07	-0.384519	6.86665	#C6DBEF
OSM	OLR1	9.73825e-18	0.583796	17.0115	pink
PDPN	OLR1	9.63419e-10	0.436958	9.01618	pink
PLAUR	OLR1	2.4267e-21	0.631893	20.615	pink
RGS1	OLR1	7.58809e-17	0.57054	16.1199	pink
SEMA4D	OLR1	8.94561e-09	0.413273	8.04839	pink
SLC7A1	OLR1	3.3181e-08	0.398433	7.47911	pink
SPHK1	OLR1	1.05565e-08	0.411438	7.97648	pink
TIMP1	OLR1	1.13346e-06	0.354378	5.94559	pink
TNFAIP6	OLR1	1.28702e-18	0.596298	17.8904	pink
TNFSF15	OLR1	3.88536e-09	0.422353	8.41057	pink
TNFSF9	OLR1	1.92199e-05	0.31354	4.71625	pink
TPBG	OLR1	1.06599e-09	0.435922	8.97225	pink
PDPN	OSM	7.08938e-16	0.555403	15.1494	pink
PLAUR	OSM	2.70876e-38	0.782698	37.5672	pink
RGS1	OSM	4.10523e-37	0.774969	36.3867	pink
SEMA4D	OSM	7.60263e-18	0.585355	17.119	pink
SLC7A1	OSM	9.26575e-05	0.28798	4.03312	pink
SPHK1	OSM	2.44819e-06	0.343831	5.61116	pink
TIMP1	OSM	1.19643e-13	0.517474	12.9221	pink
TNFAIP6	OSM	4.93324e-16	0.557912	15.3069	pink
TNFSF15	OSM	3.05122e-06	0.340744	5.51553	pink
TNFSF9	OSM	4.10266e-06	0.336539	5.38693	pink
TPBG	OSM	8.82331e-09	0.413425	8.05437	pink
PLAUR	P2RX4	1.25222e-05	0.321758	4.90232	pink
RNF144B	P2RX4	4.39114e-05	-0.301743	4.35742	#C6DBEF
SEMA4D	P2RX4	5.23178e-05	0.298835	4.28135	pink
SLC1A2	P2RX4	2.92721e-16	-0.561487	15.5335	#C6DBEF
SLC7A1	P2RX4	1.33492e-05	0.320771	4.87455	pink
TIMP1	P2RX4	5.27627e-07	0.364488	6.27767	pink
TLR3	P2RX4	4.19918e-06	-0.338144	5.37684	#C6DBEF
TNFSF15	P2RX4	8.41988e-07	0.35835	6.07469	pink
TNFSF9	P2RX4	3.65043e-06	0.338205	5.43766	pink
PLAUR	PDPN	3.47187e-22	0.642059	21.4594	pink
RGS1	PDPN	2.05151e-15	0.547926	14.6879	pink
SEMA4D	PDPN	2.25757e-12	0.493414	11.6464	pink
SLC7A1	PDPN	1.95785e-05	0.313253	4.70822	pink
SPHK1	PDPN	8.35437e-07	0.358454	6.07809	pink
TIMP1	PDPN	1.58595e-25	0.678847	24.7997	pink
TNFAIP6	PDPN	1.4347e-15	0.550463	14.8432	pink
TNFSF15	PDPN	5.10461e-07	0.364917	6.29204	pink
TNFSF9	PDPN	2.75012e-06	0.342205	5.56065	pink
TPBG	PDPN	1.12515e-15	0.552175	14.9488	pink
SLC1A2	PLAUR	2.96458e-06	-0.34115	5.52804	#C6DBEF
SLC7A1	PLAUR	2.43096e-11	0.473852	10.6142	pink
TIMP1	PLAUR	8.36403e-21	0.625222	20.0776	pink
TNFAIP6	PLAUR	1.16585e-28	0.70909	27.9334	pink
TNFSF15	PLAUR	5.76774e-10	0.442162	9.23899	pink
TNFSF9	PLAUR	4.93817e-10	0.44372	9.30643	pink
SLC7A1	RGS1	3.20649e-06	0.342054	5.49397	pink
SPHK1	RGS1	1.96792e-07	0.379838	6.70599	pink
TIMP1	RGS1	2.65957e-12	0.492015	11.5752	pink
TNFAIP6	RGS1	1.16913e-15	0.551906	14.9321	pink
TNFSF15	RGS1	4.23006e-08	0.395602	7.37365	pink
TNFSF9	RGS1	7.03961e-07	0.360716	6.15245	pink
TPBG	RGS1	1.68687e-09	0.435114	8.77292	pink
SLC7A1	RNF144B	5.91284e-06	-0.333107	5.2282	#C6DBEF
SLC7A2	RNF144B	2.02303e-06	0.348618	5.694	pink
SPHK1	RNF144B	2.29826e-09	-0.431839	8.6386	#C6DBEF
TLR3	RNF144B	2.06452e-12	0.486613	11.6852	pink
SLC1A2	SEMA4D	1.08595e-06	-0.354954	5.96419	#C6DBEF
TIMP1	SEMA4D	4.20522e-13	0.507408	12.3762	pink
TNFAIP6	SEMA4D	1.49606e-17	0.581073	16.8251	pink
TNFSF15	SEMA4D	2.97918e-11	0.470612	10.5259	pink
TNFSF9	SEMA4D	3.75303e-07	0.368882	6.42562	pink
TPBG	SEMA4D	1.15971e-09	0.439018	8.93565	pink
SLC4A4	SLC1A2	1.66873e-06	0.349129	5.77761	pink
SLC7A1	SLC1A2	1.54984e-10	-0.455103	9.80971	#C6DBEF
SPHK1	SLC1A2	2.09719e-12	-0.494041	11.6784	#C6DBEF
TIMP1	SLC1A2	2.96638e-05	-0.306723	4.52777	#C6DBEF
TNFAIP6	SLC1A2	5.08534e-08	-0.393438	7.29368	#C6DBEF
TNFSF15	SLC1A2	4.23322e-11	-0.467373	10.3733	#C6DBEF
TNFSF9	SLC1A2	5.28586e-05	-0.297378	4.27688	#C6DBEF
SLC7A2	SLC4A4	4.00837e-06	0.338822	5.39703	pink
SPHK1	SLC4A4	1.31016e-10	-0.460147	9.88267	#C6DBEF
SLC7A2	SLC7A1	3.17072e-05	-0.307072	4.49884	#C6DBEF
TIMP1	SLC7A1	9.00269e-07	0.35746	6.04563	pink
TNFAIP6	SLC7A1	9.1607e-17	0.569294	16.0381	pink
TNFSF15	SLC7A1	6.47354e-16	0.556034	15.1889	pink
TNFSF9	SLC7A1	5.37885e-12	0.485927	11.2693	pink
TPBG	SLC7A1	2.29278e-13	0.48995	12.6396	pink
TLR3	SLC7A2	3.37723e-09	0.427701	8.47144	pink
TIMP1	SPHK1	2.36013e-09	0.427654	8.62706	pink
TLR3	SPHK1	2.21506e-05	-0.31283	4.65461	#C6DBEF
TNFAIP6	SPHK1	4.63416e-17	0.573779	16.334	pink
TNFSF15	SPHK1	2.38736e-13	0.511983	12.6221	pink
TNFSF9	SPHK1	6.88618e-08	0.38984	7.16202	pink
TPBG	SPHK1	3.0573e-05	0.307662	4.51466	pink
TNFAIP6	TIMP1	2.42168e-17	0.577988	16.6159	pink
TNFSF15	TIMP1	1.50271e-07	0.380377	6.82312	pink
TNFSF9	TIMP1	1.20492e-07	0.383086	6.91904	pink
TPBG	TIMP1	2.06511e-11	0.473956	10.6851	pink
TNFSF15	TNFAIP6	1.94367e-18	0.593794	17.7114	pink
TNFSF9	TNFAIP6	1.77054e-07	0.37835	6.75189	pink
TPBG	TNFAIP6	2.41439e-18	0.592469	17.6172	pink
TPBG	TNFSF15	1.31355e-08	0.408999	7.88156	pink
TPBG	TNFSF9	2.07551e-06	0.346126	5.68288	pink

## Sheet: S5
Table S5: Relative Fractions of tumor-infiltrating immune cells of virus-related HCC patients by the CIBERSORT algorithm.
ID	B cells naive	B cells memory	Plasma cells	T cells CD8	T cells CD4 naive	T cells CD4 memory resting	T cells CD4 memory activated	T cells follicular helper	T cells regulatory (Tregs)	T cells gamma delta	NK cells resting	NK cells activated	Monocytes	Macrophages M0	Macrophages M1	Macrophages M2	Dendritic cells resting	Dendritic cells activated	Mast cells resting	Mast cells activated	Eosinophils	Neutrophils	P-value	Correlation	RMSE
TCGA.2Y.A9GS	0	0	0	0	0	0	0.0980454	0.00723629	0	0	0	0	0	0.538768	0.0112719	0	0.0860832	0	0	0	0	0.258595	0.16	0.887812	0.572778
TCGA.2Y.A9GT	0	0	0.00159849	0.00674334	0	0.0125816	0.117638	0.0329161	0.0031086	0	0	0	0	0.479917	0.0110276	0	0.0846591	0	0	0	0.0312106	0.2186	0.16	0.886839	0.617809
TCGA.2Y.A9GU	0	0	0	0.000328312	0	0	0.125191	0.0137904	0	0	0	0	0	0.520844	0.0101216	0	0.0856642	0	0	0	0	0.24406	0.17	0.879347	0.593937
TCGA.2Y.A9GV	0	0	0	0.00258956	0	0.00204577	0.124709	0.0210634	0	0	0	0	0	0.512747	0.0112213	0	0.089868	0	0	0	0	0.235756	0.16	0.886933	0.59516
TCGA.2Y.A9GX	0	0	0	0.00163421	0	0	0.15554	0.0221488	0	0	0	0	0	0.528762	0.0132771	0	0.108745	0	0	0.00116508	0	0.168728	0.24	0.832909	0.670674
TCGA.2Y.A9GZ	0	0	0	0.00239191	0	0.0014615	0.125427	0.0204184	0	0	0	0	0	0.513719	0.0101558	0	0.088759	0	0	0	0	0.237667	0.16	0.888263	0.592736
TCGA.2Y.A9H1	0	0	0	0.000726836	0	0	0.142214	0.0183728	0	0	0	0	0	0.515948	0.0106767	0	0.10795	0	0	0.00106299	0	0.203049	0.17	0.880248	0.621246
TCGA.2Y.A9H2	0	0	0.0176422	0.0286114	0	0.0558668	0.209247	0.0907828	0.0260828	0	0	0	0.0489834	0.243069	0.078318	0	0.033864	0.00191499	0	0.0688888	0.0423936	0.0543345	0.66	0.477237	0.873405
TCGA.2Y.A9H3	0	0.00319971	0.0331222	0.031765	0.0104802	0.0722179	0.0930621	0.100104	0.0602729	0.00734963	0.00452047	0.0143975	0.0610054	0.132779	0	0	0	0.0157579	0.0145203	0	0.221166	0.12428	0.12	0.926656	0.766591
TCGA.2Y.A9H4	0	0	0	0.00173077	0	0.00206544	0.080369	0.0125944	0	0	0	0.000153411	0	0.543758	0.0106084	0	0.0863755	0	0	0	0.00244138	0.259904	0.16	0.887649	0.570273
TCGA.2Y.A9H5	0	0	0	0	0	0	0.170689	0.00725788	0	0	0	0	0	0.547063	0.0121216	0	0.113669	0	0	0.00464577	0	0.144554	0.25	0.818107	0.689462
TCGA.2Y.A9H7	0	0	0.00041897	0.0133247	0	0.00976505	0.233174	0.0265272	0	0	0	0	0	0.58358	0.0041134	0	0	0	0	0.00369097	0	0.125405	0.28	0.79721	0.715859
TCGA.2Y.A9H8	0.453495	0.0770034	0.0661718	0.0318247	0	0.126452	0.0405659	0.105582	0	0.0140034	0.0226746	0	0.0289875	0	0	0	0	0.0120967	0	0.0211427	0	0	0.82	0.249281	0.963415
TCGA.2Y.A9HA	0	0	0	0	0	0	0.0987975	0.00771247	0	0	0	0	0	0.53789	0.0115079	0	0.0859484	0	0	0	0	0.258144	0.16	0.886023	0.57481
TCGA.2Y.A9HB	0	0	0	0.00330109	0	0.00381795	0.114059	0.0215917	0	0	0	0	0	0.506508	0.0140483	0	0.0807499	0	0	0.000589055	0.0105506	0.244785	0.16	0.885315	0.592793
TCGA.4R.AA8I	0	0	0	0.00090121	0	0	0.123095	0.0152949	0	0	0	0	0	0.517807	0.011197	0	0.0848368	0	0	0	0	0.246868	0.16	0.885548	0.587973
TCGA.5R.AA1C	0	0	0.00248622	0.00633598	0	0.0121258	0.102625	0.0294456	0.00179709	0	0	0	0	0.487697	0.0113693	0	0.0804707	0	0	0	0.0343719	0.231275	0.16	0.886204	0.606898
TCGA.5R.AA1D	0.00750833	0.0140043	0.0540378	0.0491222	0.0127232	0.111856	0.132265	0.151905	0.0871718	0.00388119	0.00701234	0	0.00858471	0.0136478	0	0	0	0.0160661	0	0	0.308385	0.021828	0.03	0.967834	0.773224
TCGA.5R.AAAM	0	0	0.00485932	0.00887261	0	0.0182736	0.120685	0.040477	0.010927	0	0	0	0	0.45952	0.0119507	0	0.0925537	0	0	0	0.0399323	0.191948	0.16	0.887508	0.643213
TCGA.BC.A10W	0	0.00608061	0.0414282	0.039767	0.00703263	0.0897934	0.133162	0.126185	0.0740428	3.45e-05	0	0	0.021961	0.151769	0.0109634	0	0.00784082	0	0	0	0.254891	0.0350476	0.14	0.897797	0.814139
TCGA.BC.A10W	0	0	0	0.00267671	0	0.00234519	0.13063	0.0223645	0	0	0	0	0	0.510813	0.0111415	0	0.0960577	0	0	0	0	0.223972	0.16	0.884977	0.604985
TCGA.BD.A2L6	0	0	0	0.00229259	0	0.00149859	0.113985	0.0182499	0	0	0	0	0	0.519752	0.0119803	0	0.0838958	0	0	0	0	0.248346	0.16	0.88363	0.587709
TCGA.BD.A2L6	0	0	0.00740192	0.0107667	0	0.0229729	0.10858	0.0443216	0.0142424	0	0	0	0	0.437399	0.0115805	0	0.0801764	0	0	0	0.0688269	0.193732	0.15	0.891641	0.64747
TCGA.BD.A3ER	0	0	0	0	0	0	0.170119	0.00725485	0	0	0	0	0	0.545633	0.0122223	0	0.113372	0	0	0.00693067	0	0.144468	0.25	0.820112	0.688612
TCGA.CC.5258	0	0	0	0.0201662	0	0.019058	0.310657	0.0483821	0	0.0261753	0	0	0.332931	0	0	0.0889914	0	0.0187748	0	0.0675478	0	0.0673168	0.85	0.128798	0.955455
TCGA.CC.5259	0	0	0	0	0	0	0.146469	0	0	0	0	0	0	0.60952	0.00782013	0	0.122078	0	0	0.0042479	0	0.109865	0.38	0.744765	0.730292
TCGA.CC.5260	0.0048766	0.0069821	0.0526545	0.0511061	0.0120242	0.119698	0.135029	0.162877	0.068584	0.000630124	0.00579798	0	0.000896023	0	0	0	0	0.018478	0	0	0.353283	0.00708315	0.05	0.954719	0.750072
TCGA.CC.5261	0	0	0	0.0411643	0	0.0556683	0.42503	0.100647	0	0	0	0	0.0488592	0.256205	0	0	0	0	0	0.0724265	0	0	0.82	0.249522	0.935898
TCGA.CC.5262	0	0	0	0.0160471	0	0.0142451	0.227351	0.0343001	0	0	0	0	0	0.578694	0.0232265	0	0	0	0	0.00503086	0	0.101105	0.31	0.790988	0.733141
TCGA.CC.5263	0.243692	0.0524884	0.0672769	0.046741	0.00027149	0.142723	0.110209	0.164578	0	0.000198227	0.00518519	0	0	0	0.0111078	0	0	0.00889142	0	0.0352178	0.11142	0	0.83	0.206853	0.953173
TCGA.CC.5264	0.166221	0.0369638	0.0112217	0	0	0.00656105	0	0	0	0	0	0	0	0.594778	0.0161358	0	0.15126	0	0	0	0	0.0168584	0.55	0.566744	0.834124
TCGA.CC.A123	0	0	0	0.0315167	0	0.0413282	0.387877	0.0841638	0	0	0	0	0	0.320292	0	0	0	0	0	0.0610141	0	0.0738084	0.83	0.1663	0.949796
TCGA.CC.A1HT	0.00113382	0.0100083	0.0553923	0.0539574	0.0063837	0.117506	0.182778	0.161609	0.0806004	0	0.00398173	0	0	0	0	0	0	0.0185952	0	0.0356031	0.272452	0	0.25	0.817465	0.80743
TCGA.CC.A3M9	0.0167312	0.0223589	0.0549972	0.0464298	0.0127038	0.109661	0.097611	0.146429	0.0923354	0.00413459	0.00568867	0	0	0.00938202	0.00887387	0.0152472	0.00606128	0.000267146	0.0146235	0	0.314346	0.0221178	0.01	0.977376	0.77368
TCGA.CC.A3MA	0	0	0	0.00314974	0	0.0054325	0.104856	0.0231529	0.00196684	0	0	0	0	0.5018	0.0418093	0	0.10453	0	0	0	0.0113413	0.201961	0.14	0.898128	0.609608
TCGA.CC.A3MB	0	0	0	0.0105398	0	0.0101491	0.239288	0.0383439	0	0	0	0	0	0.51464	0.002449	0	0.0813418	0	0	0.0261051	0	0.0771434	0.74	0.395727	0.887428
TCGA.CC.A3MC	0	0	0	0	0	0	0.215716	0	0	0	0	0	0	0.556191	0.0171101	0	0.102823	0	0	0.0339468	0	0.0742131	0.48	0.645066	0.796356
TCGA.CC.A5UC	0	0	7.21e-05	0.0124038	0	0.0132055	0.259649	0.0430782	0	0	0	0	0.0900562	0.351332	0	0	0.0582753	0	0	0.0194115	0	0.152517	0.73	0.430508	0.872818
TCGA.CC.A5UD	0	0	0	0	0	0	0.0849546	0.00405144	0	0	0	0.000216403	0	0.546054	0.012081	0	0.0859328	0	0	0	0.00410896	0.2626	0.16	0.886351	0.569827
TCGA.CC.A5UE	0	0	0	0.00212896	0	0.00098144	0.135409	0.0214171	0	0	0	0	0	0.51355	0.0113016	0	0.100238	0	0	0	0	0.214974	0.17	0.879659	0.614217
TCGA.CC.A7IE	0	0	0.0196325	0.0548481	0	0.111688	0.4164	0.171891	0	0	0	0	0.128945	0	0	0.013756	0	0.0084405	0	0.0743987	0	0	0.8	0.308101	0.929411
TCGA.CC.A7IF	0	0	0	0	0	0	0.0875727	0.00420926	0	0	0	0	0	0.546553	0.0117226	0	0.0863495	0	0	0	0.00100457	0.262588	0.16	0.885784	0.570036
TCGA.CC.A7IG	0	0	0.0367712	0.0529604	0	0.110334	0.27581	0.161286	0.00297828	0	0	0	0.0389765	0	0	0.01652	0	0.0348463	0	0.0358117	0.115499	0.118206	0.9	0.0180484	0.972163
TCGA.CC.A7IH	0	0	0	0	0	0	0.0778668	0.00372954	0	0	0	0.00132413	0	0.547552	0.0116703	0	0.0856311	0	0	0	0.00880024	0.263426	0.16	0.886515	0.568934
TCGA.CC.A7II	0.162172	0	0.0119517	0.0231407	0	0.123281	0	0.121986	0	0	0	0	0	0	0	0.0142489	0	0	0	0	0.453495	0.089724	0.81	0.306097	0.916872
TCGA.CC.A7IJ	0.0173705	0.0207856	0.0554991	0.04765	0.0127957	0.112471	0.109649	0.151184	0.0892083	0.0034396	0.00553996	0	0	0.0132924	0.00655617	0.0112622	0.00101193	0.000931687	0.00890112	0	0.318587	0.0138652	0	0.979246	0.768545
TCGA.CC.A7IK	0	0	0	0	0	0	0.0818718	0.0038577	0	0	0	0.000776982	0	0.545659	0.01179	0	0.0855066	0	0	0	0.00778091	0.262757	0.16	0.88684	0.569566
TCGA.CC.A7IL	0	0	0	0.000479665	0	0	0.0839677	0.0112199	0	0	0	0.000681353	0	0.531178	0.0114091	0	0.0831409	0	0	0	0.0212535	0.25667	0.16	0.888763	0.576069
TCGA.CC.A8HS	0.096204	0	0.0106772	0.0460163	0	0.105436	0.45509	0.152962	0	0	0	0	0	0.00972208	0	0	0	0	0	0.123892	0	0	0.8	0.311652	0.920613
TCGA.CC.A8HT	0	0	0	0	0	0	0.223678	0	0	0	0	0	0	0.533671	0.00798179	0	0.0998506	0	0	0.0277999	0	0.107018	0.54	0.605507	0.805175
TCGA.CC.A8HU	0.224111	0.0111752	0	0	0.00283403	0.0354846	0	0.0286756	0	0.0341568	0	0	0.304067	0.0368471	0	0.0810861	0.0237615	0	0	0	0	0.217801	0.74	0.394825	0.883112
TCGA.CC.A8HV	0	0	0	0.0194789	0	0	0.575832	0.0415563	0	0	0	0	0	0	0	0	0	0.0352449	0	0.197485	0	0.130402	0.86	0.124218	0.984128
TCGA.CC.A9FS	0	0	0	0	0	0	0.149467	0.0071785	0	0	0	0	0	0.524539	0.0107423	0	0.110831	0	0	0.00390697	0	0.193335	0.18	0.868777	0.633204
TCGA.CC.A9FU	0	0	0	0	0	0	0.171578	0.00732355	0	0	0	0	0	0.547555	0.0123268	0	0.113588	0	0	0.00574039	0	0.141888	0.25	0.808917	0.695679
TCGA.CC.A9FV	0.0115569	0.010951	0.0441365	0.0404874	0.0162204	0.096087	0.0844813	0.128585	0.0716827	0.0149197	0.00663799	0.0117614	0.0764185	0	0	0.0189127	0	0.016102	0.0236494	0	0.300481	0.0269296	0.03	0.964448	0.788535
TCGA.CC.A9FW	0.084014	0.0321247	0.0178376	0.000199959	0	0.00686254	0	0	0.00623197	0	0	0	0	0.58398	0.0166403	0	0.142592	0	0.00473795	0	0	0.104778	0.33	0.782356	0.711779
TCGA.DD.A113	0	0	0.0155249	0.0168208	0	0.0380871	0.105991	0.0623446	0.0295462	0	0	0	0	0.388724	0.0122882	0	0.0738121	0	0	0	0.123078	0.133782	0.2	0.861455	0.725269
TCGA.DD.A113	0	0	0	0.00376262	0	0.00495243	0.124055	0.0245128	0	0	0	0	0	0.507267	0.0106832	0	0.0887617	0	0	0	0.00197317	0.234033	0.16	0.88865	0.596559
TCGA.DD.A114	0.33218	0.0669168	0.0684074	0.036593	0.00825651	0.122926	0.0294961	0.116453	0	0.0225898	0.0251455	0	0.0699407	0.0789132	0	0	0	0.00996588	0.0122168	0	0	0	0.84	0.144585	0.971401
TCGA.DD.A114	0	0	0.00359916	0.00637422	0	0.0125203	0.0895312	0.0273518	0.00133417	0	0	0.000203354	0	0.487698	0.0170226	0	0.0748667	0	0	0.00272471	0.0408694	0.235904	0.16	0.883448	0.605731
TCGA.DD.A115	0	0	0	0.00341664	0	0.00401009	0.117263	0.0222893	0	0	0	0	0	0.507255	0.010462	0	0.0813652	0	0	0	0.00839616	0.245543	0.16	0.886179	0.591328
TCGA.DD.A116	0	0	0	0	0	0	0.0896204	0.0063108	0	0	0	0	0	0.542061	0.0116426	0	0.0855734	0	0	0	0.00384993	0.260942	0.16	0.886342	0.571866
TCGA.DD.A116	0	0	0	0.00439795	0	0.00767985	0.0945762	0.023303	0	0	0	0	0	0.50299	0.0111943	0	0.0806815	0	0	0	0.0337575	0.24142	0.16	0.889564	0.593324
TCGA.DD.A118	0	0	0.00165281	0.00274919	0	0.00454545	0.0768091	0.0143631	0	0	0	0.000994514	0	0.531805	0.022317	0	0.083184	0	0	0.00683079	0.00434141	0.250408	0.14	0.900009	0.568878
TCGA.DD.A118	0	0	0	0	0	0	0.0806652	0.00378698	0	0	0	0.000982435	0	0.545315	0.0116326	0	0.0853387	0	0	0	0.00908859	0.26319	0.16	0.890744	0.566047
TCGA.DD.A119	0	0	0	0	0	0	0.157444	0.0115591	0	0	0	0	0	0.532053	0.0125677	0	0.111145	0	0	0.00424451	0	0.170986	0.24	0.84154	0.663134
TCGA.DD.A119	0	0	0.00475526	0.00893171	0	0.0182316	0.111093	0.0388663	0.0089425	0	0	0	0	0.455865	0.0109186	0	0.0806558	0	0	0	0.0534189	0.208322	0.14	0.897255	0.626687
TCGA.DD.A11A	0	0	0	0	0	0	0.158365	0.00654897	0	0	0	0	0	0.533587	0.0120749	0	0.111941	0	0	0.00471035	0	0.172773	0.23	0.847254	0.658183
TCGA.DD.A11A	0	0	0	0	0	0	0.168035	0.00721299	0	0	0	0	0	0.541585	0.011053	0	0.112542	0	0	0.0133694	0	0.146203	0.25	0.822198	0.686822
TCGA.DD.A11B	0	0	0	0	0	0	0.104839	0.0105481	0	0	0	0	0	0.532238	0.0112322	0	0.0854562	0	0	0	0	0.255687	0.16	0.888131	0.576115
TCGA.DD.A11B	0	0	0	0	0	0	0.0846325	0.00706404	0	0	0	6.18e-05	0	0.540362	0.0118085	0	0.0867904	0	0	0	0.0115947	0.257687	0.16	0.886581	0.5743
TCGA.DD.A11C	0	0	0	0.00140509	0	0	0.132564	0.0187281	0	0	0	0	0	0.514798	0.0114681	0	0.0972178	0	0	0	0	0.223819	0.16	0.88405	0.604796
TCGA.DD.A11C	0	0	0	0.00333886	0	0.00510054	0.0920074	0.0197001	0	0	0	0	0	0.511783	0.0113184	0	0.0798198	0	0	0	0.0278858	0.249047	0.15	0.893712	0.582426
TCGA.DD.A1EA	0	0	0	0.00155834	0	0.000553658	0.0958475	0.0154342	0	0	0	0	0	0.521331	0.011446	0	0.0822609	0	0	0	0.0194883	0.25208	0.16	0.886098	0.583793
TCGA.DD.A1EB	0	0	0	0.00291479	0	0.00356333	0.104632	0.0189547	0	0	0	0	0	0.521699	0.0108578	0	0.0835129	0	0	0	0.00324171	0.250624	0.16	0.884962	0.584531
TCGA.DD.A1EB	0	0	0.00368803	0.00688072	0	0.0136951	0.0972504	0.0303697	0.00328299	0	0	0	0	0.483618	0.0107911	0	0.0789385	0	0	0	0.0410393	0.230446	0.15	0.894104	0.603185
TCGA.DD.A1ED	0	0	0	0.00232852	0	0.00165178	0.114607	0.0191949	0	0	0	0	0	0.517178	0.0108318	0	0.0854328	0	0	0	0.00291335	0.245863	0.16	0.886443	0.587815
TCGA.DD.A1EE	0	0	0	0	0	0	0.0950232	0.0078352	0	0	0	0	0	0.539614	0.0120006	0	0.085608	0	0	0	0.000585921	0.259333	0.16	0.885713	0.573898
TCGA.DD.A1EE	0	0	0	0.00432857	0	0.00680763	0.105249	0.0236722	0	0	0	0	0	0.501651	0.0116229	0	0.0791972	0	0	0	0.0229864	0.244485	0.14	0.896217	0.586334
TCGA.DD.A1EF	0.283459	0.053506	0.0542727	0.0331111	0	0.11824	0.0983047	0.130931	0	0.00302183	0	0	0.0397578	0.1576	0	0	0.027795	0	0	0	0	0	0.86	0.0887428	0.973644
TCGA.DD.A1EG	0	0	0	0	0	0	0.171228	0.00252467	0	0	0	0	0	0.585362	0.0160017	0	0.118579	0	0	0.0102058	0	0.0960996	0.38	0.746094	0.741288
TCGA.DD.A1EG	0	0	0.0041298	0.00855725	0	0.0171744	0.110001	0.0373453	0.00724785	0	0	0	0	0.460486	0.00938581	0	0.0780945	0	0	0	0.0531628	0.214414	0.14	0.898987	0.619671
TCGA.DD.A1EH	0	0	0	0	0	0	0.158154	0.00653117	0	0	0	0	0	0.533624	0.0117174	0	0.112026	0	0	0.00436258	0	0.173585	0.23	0.847573	0.657474
TCGA.DD.A1EH	0	0	0	0.000623255	0	0	0.0857376	0.0122752	0	0	0	6.75e-05	0	0.528694	0.0118805	0	0.0852291	0	0	0	0.0236673	0.251825	0.16	0.887396	0.580921
TCGA.DD.A1EI	0	0	0	0	0	0	0.190325	0.0015053	0	0	0	0	0	0.558978	0.0100924	0	0.110317	0	0	0.0149983	0	0.113784	0.4	0.726065	0.748026
TCGA.DD.A1EI	0	0	0	0	0	0	0.0814982	0.00561552	0	0	0	0.000972396	0	0.541365	0.011706	0	0.0845671	0	0	0	0.0129639	0.261312	0.16	0.887005	0.571657
TCGA.DD.A1EJ	0	0	0.00261539	0.0170337	0	0.016563	0.220154	0.0308646	0	0	0	0	0	0.622523	0.00956721	0	0	0	0	0.00763837	0	0.0730404	0.74	0.40641	0.88182
TCGA.DD.A1EJ	0	0	0	0.0029206	0	0.00313089	0.138043	0.0245131	0	0	0	0	0	0.508164	0.011512	0	0.105406	0	0	0.00142025	0	0.204891	0.17	0.882884	0.620155
TCGA.DD.A1EK	0	0	0	0.00165592	0	0.000869656	0.102219	0.016825	0	0	0	0	0	0.523429	0.0117689	0	0.0893362	0	0	0	0.0119085	0.241988	0.16	0.884866	0.590009
TCGA.DD.A1EL	0	0	0	0	0	0	0.148508	0.011713	0	0	0	0	0	0.523099	0.0112193	0	0.109836	0	0	0.00281798	0	0.192807	0.18	0.864345	0.636874
TCGA.DD.A1EL	0	0	0	0.000959514	0	0	0.0979012	0.0138701	0	0	0	0	0	0.526222	0.0112307	0	0.0837444	0	0	0	0.01247	0.253602	0.16	0.887753	0.579854
TCGA.DD.A39X	0	0	0	0.000185025	0	0	0.227938	0.00745176	0	0	0	0	0	0.523944	0	0	0.0975013	0	0	0.0524235	0	0.0905566	0.5	0.623582	0.801593
TCGA.DD.A39X	0	0	0	0	0	0	0.0782881	0.00453485	0	0	0	0.00153458	0	0.54291	0.011601	0	0.0844585	0	0	0	0.0143942	0.262278	0.16	0.88839	0.569527
TCGA.DD.A39Y	0	0	0	0.0161416	0	0.0199244	0.257893	0.051621	0	0	0	0	0	0.479086	0.00932326	0	0.0741941	0	0	0.0345807	0	0.0572362	0.81	0.282267	0.922216
TCGA.DD.A3A6	0.0115836	0.0591203	0.0781732	0.0523601	0.0172231	0.0949887	0.0636119	0.111123	0.225314	0.0269361	0.0235448	0	0.022059	0	0	0.00745368	0	0.00475923	0.0330051	0	0.168744	0	0.41	0.712498	0.875982
TCGA.DD.A3A6	0	0	0	0.00192843	0	0.00129504	0.0983331	0.0166181	0	0	0	0	0	0.518364	0.0111501	0	0.0814574	0	0	0	0.01942	0.251434	0.16	0.885999	0.585093
TCGA.DD.A3A7	0	0	0.00189924	0.0172932	0	0.0149343	0.221595	0.0262615	0	0	0	0	0	0.640818	0.00896771	0	0	0	0	0.00599682	0	0.062234	0.82	0.257234	0.93065
TCGA.DD.A3A8	0	0	0	0	0	0	0.0810286	0.00380798	0	0	0	0.000928181	0	0.545449	0.0117847	0	0.0853873	0	0	0	0.0087381	0.262876	0.16	0.886594	0.569798
TCGA.DD.A3A8	0	0	0	0	0	0	0.076774	0.00356901	0	0	0	0.00174198	0	0.544886	0.0112712	0	0.0847966	0	0	0	0.0138475	0.263114	0.15	0.892462	0.564913
TCGA.DD.A4NA	0.00364147	0.00737809	0.0535662	0.0519552	0.0107166	0.12044	0.145162	0.164541	0.0715149	0	0.00509803	0	0	0	0	0	0	0.0164751	0	0.00226121	0.34725	0	0.1	0.937455	0.755156
TCGA.DD.A4NE	0.00208087	0	0.00231688	0.00126336	0	0.00212432	0.0638371	0.00854496	0	0	0	0.00128115	0	0.558018	0.011715	0	0.0906123	0	0	0	0	0.258206	0.17	0.881418	0.572323
TCGA.DD.A4NF	0	0	0	0	0	0	0.079482	0.00373454	0	0	0	0.00125672	0	0.54499	0.0123948	0	0.0850494	0	0	0	0.0106691	0.262424	0.16	0.886906	0.570038
TCGA.DD.A4NG	0	0	0	0	0	0	0.149549	0.00784422	0	0	0	0	0	0.524631	0.0110315	0	0.110695	0	0	0.00327955	0	0.19297	0.18	0.866607	0.634866
TCGA.DD.A4NH	0	0	0	0.0265591	0	0.0269335	0.372904	0.0659934	0	0.00967591	0	0	0.304835	0	0	0.0512132	0	0.0353719	0	0.0889534	0	0.0175608	0.83	0.168912	0.947526
TCGA.DD.A4NI	0	0	0	0.000375796	0	0	0.0915647	0.0116459	0	0	0	0	0	0.529797	0.0115583	0	0.0831059	0	0	0	0.0155245	0.256428	0.16	0.886921	0.577977
TCGA.DD.A4NJ	0	0	0.0247801	0.0236049	0	0.0551144	0.0899225	0.0806578	0.045614	0	0	0.00157876	0	0.322278	0.0154322	0	0.0561832	0	0	0	0.195599	0.0892353	0.17	0.879731	0.769003
TCGA.DD.A4NK	0	0	0	0	0	0	0.0936087	0.0061899	0	0	0	0	0	0.54216	0.0111728	0	0.0863286	0	0	0	0	0.26054	0.16	0.889794	0.568927
TCGA.DD.A4NL	0	0	0	0.00058113	0	0	0.143266	0.0180218	0	0	0	0	0	0.516892	0.0114777	0	0.107982	0	0	0.000946849	0	0.200833	0.17	0.876061	0.625367
TCGA.DD.A4NO	0	0	0	0.000475527	0	0	0.139152	0.0171317	0	0	0	0	0	0.51526	0.0113662	0	0.105105	0	0	0.000766989	0	0.210743	0.17	0.881937	0.614925
TCGA.DD.A4NP	0	0	0	0	0	0	0.0814681	0.00374017	0	0	0	0.000664382	0	0.546428	0.0118914	0	0.0865163	0	0	0	0.00759084	0.261701	0.16	0.888124	0.568819
TCGA.DD.A4NQ	0.0673816	0.00988069	0.0446721	0.0422859	0.00284745	0.109717	0.138138	0.145587	0	0	0	0	0.0343309	0.125319	0.00195329	0	0.000313074	0	0	0	0.236697	0.0408768	0.47	0.680957	0.862282
TCGA.DD.A4NR	0.00281322	0.00867009	0.0548063	0.0530611	0.00911651	0.120203	0.157724	0.164273	0.0763964	0	0.0048054	0	0	0	0	0	0	0.0166979	0	0.0096292	0.321804	0	0.15	0.892399	0.776797
TCGA.DD.A4NS	0	0	0	0	0	0	0.0860504	0.00753332	0	0	0	0	0	0.539458	0.0119254	0	0.0865859	0	0	0	0.0110067	0.25744	0.16	0.886458	0.57479
TCGA.DD.A4NV	0	0	0	0.00367065	0	0.00481157	0.116934	0.0232995	0	0	0	0	0	0.505747	0.0108227	0	0.0837949	0	0	0	0.0100432	0.240877	0.16	0.889205	0.592456
TCGA.DD.A73A	0	0	0.00841151	0.0116075	0	0.024978	0.118544	0.0482587	0.0171329	0	0	0	0	0.438562	0.0126506	0	0.0868368	0	0	0	0.0671678	0.16585	0.17	0.872891	0.679258
TCGA.DD.A73B	0.0938949	0.036158	0.0200561	0.000453923	0	0.0079511	0	0	0.00704977	0	0	0	0	0.606938	0.0178667	0	0.147756	0	0.0034564	0	0	0.0584184	0.41	0.715173	0.760494
TCGA.DD.A73C	0	0	0	0	0	0	0.0792204	0.00381698	0	0	0	0.00104843	0	0.547702	0.0120086	0	0.0858438	0	0	0	0.00686586	0.263494	0.16	0.887873	0.567593
TCGA.DD.A73D	0	0	0	0	0	0	0.0845938	0.00403344	0	0	0	0.00028297	0	0.545973	0.0119787	0	0.0858705	0	0	0	0.00451771	0.26275	0.16	0.887533	0.568748
TCGA.DD.A73E	0.0761758	0.028885	0.0160593	0	0	0.0059535	0	0	0.00552744	0	0	0	0	0.566438	0.015133	0	0.138599	0	0.00505831	0	0	0.142171	0.24	0.833629	0.666819
TCGA.DD.A73G	0	0	0	0	0	0	0.151512	0.0116824	0	0	0	0	0	0.530106	0.00407362	0	0.11182	0	0	0	0	0.190806	0.17	0.882599	0.625071
TCGA.DD.AA3A	0.0362059	0.0292836	0.00656528	0.00063121	0	0.0307373	0	0.0460327	0	0	0	0	0	0.0284623	0.343745	0.134752	0.226059	0	0	0.029616	0.0879102	0	0.31	0.790642	0.624364
TCGA.ED.A459	0	0	0.025859	0.0443019	0	0.0977862	0.233927	0.145743	0.00210828	0	0	0	0.0144762	0.14911	0.00579111	0	0	0	0	0.0510945	0.229803	0	0.73	0.416236	0.903906
TCGA.ED.A4XI	0	0	0	0.00255921	0	0.00234071	0.108467	0.0191565	0	0	0	0	0	0.51376	0.0108713	0	0.0816875	0	0	0	0.0121515	0.249006	0.16	0.890011	0.584423
TCGA.ED.A5KG	0	0.00434017	0.0531205	0.0549986	0.00524043	0.116507	0.24594	0.168271	0.0710823	0	0.00196873	0	0	0	0.0107555	0	0	0.0231352	0	0.0307979	0.213842	0	0.63	0.494764	0.887135
TCGA.ED.A627	0	0	0.0157566	0.0167948	0	0.0382554	0.100323	0.0617799	0.0299745	0	0	0	0	0.381075	0.0134272	0	0.0725247	0	0	0	0.124929	0.14516	0.17	0.88048	0.710254
TCGA.ED.A66X	0	0	0.0351526	0.0542948	0	0.114102	0.296674	0.169522	0.014094	0	0	0	0.0759329	0	0	0.0182116	0	0.0198781	0	0.0392982	0.156565	0.00627574	0.82	0.216546	0.943075
TCGA.ED.A66Y	0	0	0.0404329	0.0510508	0	0.110794	0.234943	0.160056	0.0257287	0	0	0	0	0.0555599	0	0	0	0.0124983	0	0.0113553	0.220041	0.077539	0.83	0.159051	0.949908
TCGA.ED.A7PX	0.00797039	0.0111188	0.0537553	0.0503943	0.0114684	0.119158	0.131312	0.162567	0.0745062	0	0.00434828	0	0	0	0	0.00254113	0	0.0111543	0	0	0.34941	0.0102958	0.01	0.977474	0.74836
TCGA.ED.A7PY	0	0	0	0	0	0	0.157071	0.00648954	0	0	0	0	0	0.532175	0.0108052	0	0.111862	0	0	0.00622038	0	0.175377	0.23	0.849069	0.655636
TCGA.ED.A7PZ	0	0	0.0147981	0.0165381	0	0.0370466	0.114216	0.06218	0.0281448	0	0	0	0	0.400965	0.0131456	0	0.0756548	0	0	0	0.11707	0.12024	0.24	0.823441	0.746726
TCGA.ED.A7XO	0	0	0.000145544	0.00456563	0	0.00899476	0.0853584	0.0245605	0.00294701	0	0	0	0	0.497573	0.0119508	0	0.0877104	0	0	0	0.0515651	0.224629	0.15	0.892154	0.604802
TCGA.ED.A7XP	0	0	0	0.00114883	0	0	0.123895	0.0162425	0	0	0	0	0	0.517456	0.0103294	0	0.0859358	0	0	0	0	0.244993	0.16	0.886095	0.588782
TCGA.ED.A82E	0.00282795	0.0086101	0.0545512	0.0528532	0.00915603	0.119671	0.157805	0.163619	0.0758226	0	0.00479875	0	0	0	0	0	0	0.0182591	0	0.0105455	0.32148	0	0.13	0.906014	0.772677
TCGA.ED.A8O5	0	0	0	0	0	0	0.157104	0.00647825	0	0	0	0	0	0.532477	0.0110107	0	0.111895	0	0	0.00515156	0	0.175884	0.24	0.824605	0.669645
TCGA.ED.A8O6	0.32404	0	0	0	0	0	0.384471	0	0	0	0	0	0	0	0	0	0	0	0	0.291489	0	0	0.83	0.205309	0.97343
TCGA.ED.A97K	0	0	0	0.00399638	0	0.0057439	0.130936	0.0266152	0	0	0	0	0	0.504858	0.0121932	0	0.098236	0	0	0	0	0.217421	0.16	0.890712	0.606895
TCGA.FV.A3I1	0	0	0.00562613	0.00948726	0	0.0197306	0.113886	0.0411626	0.0113487	0	0	0	0	0.451633	0.0113777	0	0.0850374	0	0	0	0.0531558	0.197554	0.16	0.888158	0.641625
TCGA.FV.A3I1	0	0	0	0	0	0	0.0773849	0.00360984	0	0	0	0.00163093	0	0.544851	0.0114917	0	0.0848226	0	0	0	0.0131059	0.263103	0.16	0.890492	0.566621
TCGA.FV.A3R2	0	0	0	0.000796432	0	0	0.112695	0.0142561	0	0	0	0	0	0.52401	0.0122226	0	0.0844645	0	0	0.000178848	0	0.251376	0.16	0.886655	0.582351
TCGA.FV.A3R2	0	0	0.00556091	0.00954134	0	0.0197111	0.106825	0.0399731	0.00987046	0	0	0	0	0.449064	0.0105486	0	0.0761326	0	0	0	0.0631499	0.209623	0.14	0.898323	0.627505
TCGA.FV.A4ZQ	0.0826098	0.031542	0.0175181	0.000155021	0	0.00669389	0	0	0.00609115	0	0	0	0	0.580721	0.0168043	0	0.141793	0	0.00466644	0	0	0.111405	0.29	0.797022	0.701437
TCGA.G3.A6UC	0	0	0	0	0	0	0.077785	0.00335187	0	0	0	0.0010054	0	0.547232	0.01207	0	0.0879072	0	0	0	0.0107157	0.259933	0.16	0.887852	0.569928
TCGA.G3.A7M5	0	0	0	0.00222574	0	0.00261553	0.0855436	0.0165797	0	0	0	0.000990623	0	0.51458	0.0106009	0	0.0793473	0	0	0	0.0366135	0.250903	0.15	0.892839	0.581622
TCGA.G3.A7M7	0	0	0	0	0	0	0.16081	0.00670809	0	0	0	0	0	0.5368	0.00920039	0	0.112878	0	0	0.00683131	0	0.166772	0.23	0.854988	0.656873
TCGA.G3.A7M8	0	0	0	0.0032585	0	0.00381554	0.119024	0.0224212	0	0	0	0	0	0.510468	0.0108895	0	0.0864523	0	0	0	0.0045257	0.239145	0.16	0.887123	0.593577
TCGA.G3.A7M9	0	0	0	0.00284748	0	0	0.292186	0	0	0.0334763	0	0	0.387388	0	0	0.11594	0	0.0264152	0	0.0792043	0	0.0625421	0.85	0.129401	0.956411
TCGA.G3.AAUZ	0	0	0	0.00492395	0	0.00796724	0.110548	0.0260848	0	0	0	0	0	0.494292	0.0108314	0	0.0781323	0	0	0	0.0260049	0.241215	0.16	0.889828	0.595747
TCGA.G3.AAV0	0	0	0	0.00203411	0	0.000899083	0.13979	0.022041	0	0	0	0	0	0.511771	0.0110156	0	0.106579	0	0	0.00137784	0	0.204492	0.17	0.882035	0.620081
TCGA.G3.AAV1	0	0	0	0.00148771	0	0	0.136215	0.0196893	0	0	0	0	0	0.514105	0.0112594	0	0.101875	0	0	0	0	0.215369	0.17	0.881981	0.612101
TCGA.G3.AAV2	0	0	0	0	0	0	0.0921435	0.0058586	0	0	0	0	0	0.543382	0.0114041	0	0.0861856	0	0	0	0	0.261026	0.16	0.887035	0.570689
TCGA.G3.AAV5	0	0	0	0.00180949	0	0.00121942	0.0976375	0.0165374	0	0	0	0	0	0.519835	0.0115247	0	0.0844958	0	0	0	0.0186906	0.24825	0.16	0.887294	0.585496
TCGA.G3.AAV6	0.697552	0.0477019	0	0	0	0	0.0654568	0	0	0	0	0	0	0	0.000428634	0	0	0	0	0.188861	0	0	0.87	0.0771766	0.990037
TCGA.G3.AAV7	0.0682643	0.0184279	0.0548699	0.0471411	0.0129205	0.125194	0.0832592	0.160482	0.020021	0.00232361	0.00722834	0	0	0	0	0	0	0.0130116	0.0244335	0	0.362423	0	0.11	0.930608	0.760698
TCGA.GJ.A3OU	0	0	0.0231286	0.023374	0	0.0532437	0.115163	0.0816588	0.043485	0	0	0.000261266	0	0.334052	0.0110759	0	0.0586242	0	0	0	0.168774	0.0871583	0.18	0.867939	0.77473
TCGA.HP.A5MZ	0	0	0	0	0	0	0.170145	0.0032592	0	0	0	0	0	0.577673	0.0152453	0	0.117568	0	0	0.0103353	0	0.105774	0.4	0.733894	0.743702
TCGA.K7.A5RF	0	0	0.00135579	0.00669244	0	0.0122467	0.109472	0.0311457	0.00102826	0	0	0	0	0.477515	0.0120004	0	0.074156	0	0	0	0.0419241	0.232464	0.16	0.88645	0.609676
TCGA.KR.A7K0	0	0	0	0.00181579	0	0.000719835	0.107594	0.017179	0	0	0	0	0	0.520509	0.01134	0	0.0849144	0	0	0	0.00735326	0.248574	0.16	0.886042	0.585692
TCGA.MR.A520	0	0	0	0	0	0	0.0867227	0.00511569	0	0	0	0	0	0.544188	0.0115913	0	0.0857414	0	0	0	0.00455406	0.262087	0.16	0.886693	0.570334
TCGA.MR.A8JO	0	0	0.0240928	0.0227755	0	0.0533932	0.0825339	0.077566	0.0444263	0	0	0.00173455	0	0.316696	0.0191949	0	0.0559018	0	0	0	0.18997	0.111715	0.13	0.903209	0.745302
TCGA.RG.A7D4	0	0	0	0	0	0	0.147422	0.0156472	0	0	0	0	0	0.521351	0.0115323	0	0.108908	0	0	0.00267784	0	0.192462	0.2	0.860938	0.63975
TCGA.UB.A7MA	0	0	0.0147479	0.0636765	0	0.0961126	0.505019	0.151859	0	0	0	0	0	0	0	0	0	0.0385143	0	0.100067	0	0.0300044	0.82	0.265628	0.927936
TCGA.UB.A7MB	0	0	0	0.000597128	0	0	0.0984137	0.0110419	0	0	0	0	0	0.537805	0.0114476	0	0.0871547	0	0	0	0	0.25354	0.17	0.882873	0.580141
TCGA.UB.A7MC	0	0	0	0	0	0	0.0826424	0.00392094	0	0	0	0.000657459	0	0.545491	0.0123827	0	0.085527	0	0	0	0.00685845	0.26252	0.16	0.885486	0.570903
TCGA.UB.A7MD	0	0	0	0.00285453	0	0.0026666	0.125647	0.0219496	0	0	0	0	0	0.511197	0.0110291	0	0.0898221	0	0	0	0	0.234834	0.16	0.885371	0.597365
TCGA.UB.A7ME	0	0	0.00408802	0.0084773	0	0.017064	0.121297	0.0390008	0.0088679	0	0	0	0	0.466648	0.0113463	0	0.0897777	0	0	0	0.0394838	0.193949	0.17	0.878812	0.645093
TCGA.UB.A7MF	0.0160669	0.015382	0.0540688	0.0483967	0.013721	0.112461	0.124856	0.151706	0.0802186	0.00518033	0.00750632	0	0.0140674	0.00840516	0	0	0	0.0132537	0.00272173	0	0.311406	0.0205826	0	0.980156	0.770698
TCGA.UB.AA0U	0	0	0	0.00248689	0	0.0019615	0.14092	0.0234954	0	0	0	0	0	0.512496	0.0116655	0	0.106399	0	0	0	0	0.200576	0.17	0.875819	0.626893
TCGA.UB.AA0V	0	0	0	0	0	0	0.0809677	0.00428173	0	0	0	0.000716932	0	0.545176	0.0118448	0	0.086594	0	0	0	0.00946895	0.26095	0.16	0.88655	0.571008
TCGA.WJ.A86L	0	0	0	0	0	0	0.161823	0.00675073	0	0	0	0	0	0.537898	0.0106278	0	0.112944	0	0	0.00521329	0	0.164744	0.24	0.83929	0.667057
TCGA.WX.AA44	0	0	0	0	0	0	0.149457	0.0143657	0	0	0	0	0	0.524083	0.0114912	0	0.109602	0	0	0.00180108	0	0.1892	0.21	0.859245	0.642409
TCGA.WX.AA46	0	0	0	0	0	0	0.0758288	0.00350955	0	0	0	0.00191288	0	0.544612	0.0114994	0	0.084577	0	0	0	0.0149697	0.263091	0.15	0.893208	0.564412
TCGA.WX.AA47	0	0	0	0	0	0	0.128401	0.00822279	0	0	0	0	0	0.524088	0.011171	0	0.0872229	0	0	0.00134733	0	0.239547	0.17	0.878168	0.597035
TCGA.ZP.A9CZ	0	0	0.0126667	0.0119305	0	0.0275485	0.0922504	0.0461093	0.0207375	0	0	0	0	0.446879	0.0125815	0	0.0921992	0	0	0	0.0690764	0.168021	0.18	0.866942	0.676501
TCGA.ZP.A9D2	0	0	0.0329126	0.0391542	0.00780834	0.0800396	0.15149	0.112036	0.0484475	0.00446156	0.00762148	0	0.0639093	0.104943	0.0186129	0	0	0.0163113	0	0	0.225994	0.0862578	0.25	0.819905	0.819516
TCGA.ZS.A9CD	0	0	0	0	0	0	0.181535	0.00371265	0	0	0	0	0	0.55633	0.0127216	0	0.11216	0	0	0.0118046	0	0.121737	0.35	0.762795	0.727601
TCGA.ZS.A9CE	0	0	0	0	0	0	0.107126	0.0112394	0	0	0	0	0	0.530611	0.0108716	0	0.0853998	0	0	0	0	0.254752	0.16	0.888333	0.576995
TCGA.ZS.A9CF	0	0	0.00386939	0.00842297	0	0.0167617	0.107569	0.036448	0.00619803	0	0	0	0	0.460359	0.0111148	0	0.0744599	0	0	0	0.0558834	0.218914	0.16	0.884979	0.625533
TCGA.ZS.A9CF	0	0	0	0.00146638	0	0	0.142641	0.0204157	0	0	0	0	0	0.517621	0.0110452	0	0.105565	0	0	0.00140333	0	0.199842	0.18	0.869198	0.630532
TCGA.ZS.A9CG	0	0	0	0	0	0	0.081071	0.00456048	0	0	0	0.00097997	0	0.543607	0.0118771	0	0.0849879	0	0	0	0.0106783	0.262238	0.16	0.887408	0.570058

## Sheet: S6
Table S6: The prognostic values of 47 IRGs in virus-related HCC patients.
Gene	HR	z	P-value	HR.95L	HR.95H
ADORA2B	1.2098	2.87021	0.00410193	1.06226	1.37783
AQP9	0.940093	-1.86772	0.0618011	0.881082	1.00306
CCL2	0.984855	-0.250434	0.802251	0.873981	1.10979
CCL20	1.13268	2.99546	0.00274032	1.04401	1.22888
CCL22	0.96867	-0.508025	0.611436	0.856725	1.09524
CD14	0.854473	-2.33685	0.0194469	0.74888	0.974954
CD70	0.979462	-0.333447	0.738797	0.866989	1.10653
CLEC5A	1.12596	2.05056	0.0403098	1.00526	1.26116
CSF3R	1.12919	1.81356	0.0697462	0.990239	1.28764
CXCL6	1.05778	1.82698	0.0677028	0.99592	1.12348
EMP3	1.06194	0.756491	0.449355	0.908825	1.24084
F3	1.07365	1.12625	0.260058	0.948752	1.215
FFAR2	1.10541	1.49844	0.134019	0.969604	1.26024
GABBR1	0.903953	-1.43195	0.152158	0.787266	1.03794
GPC3	1.07126	2.2073	0.0272928	1.00774	1.13877
HAS2	1.01928	0.383815	0.701115	0.924574	1.12369
ICAM4	1.12936	1.9614	0.0498318	1.00009	1.27533
IL1B	1.04261	0.653199	0.513628	0.919912	1.18167
ITGB3	0.950453	-0.825916	0.408852	0.842477	1.07227
ITGB8	0.979573	-0.450508	0.652344	0.89545	1.0716
LAMP3	1.07929	1.22204	0.221691	0.954972	1.21979
LIF	1.09095	1.57336	0.115637	0.978837	1.21591
LPAR1	1.04365	0.844158	0.398581	0.945097	1.15247
LTA	1.00182	0.0229922	0.981656	0.858138	1.16955
LY6E	1.07825	1.48464	0.13764	0.976168	1.191
MEP1A	1.10979	3.39075	0.000697007	1.04494	1.17867
NAMPT	0.903159	-1.25829	0.208286	0.770657	1.05844
OLR1	1.04343	0.872228	0.383084	0.948365	1.14802
OSM	1.02608	0.359439	0.719266	0.891691	1.18072
P2RX4	1.54965	3.49961	0.000465932	1.21253	1.98051
PDPN	1.04795	1.05037	0.293546	0.960249	1.14367
PLAUR	1.15437	1.98001	0.0477026	1.00145	1.33064
RGS1	1.09454	1.52204	0.127998	0.974344	1.22957
RNF144B	0.850644	-1.69213	0.090621	0.705304	1.02593
ROS1	0.986281	-0.234278	0.814769	0.878641	1.10711
SEMA4D	1.0711	0.790136	0.429448	0.903305	1.27007
SLC1A2	0.941676	-1.79978	0.0718951	0.882023	1.00536
SLC4A4	0.934629	-1.17263	0.240943	0.834767	1.04644
SLC7A1	1.16813	2.55904	0.0104962	1.03705	1.31578
SLC7A2	0.861179	-2.51594	0.0118714	0.766532	0.967513
SPHK1	1.11536	2.35238	0.0186538	1.01838	1.22158
TIMP1	1.06924	1.04613	0.295502	0.943199	1.21211
TLR3	0.935935	-1.01214	0.311472	0.823311	1.06396
TNFAIP6	1.04914	0.951751	0.341223	0.950451	1.15808
TNFSF15	1.09982	1.48008	0.138851	0.969622	1.2475
TNFSF9	1.13753	2.21976	0.0264351	1.0152	1.27461
TPBG	1.05547	0.929098	0.352838	0.94186	1.18278

## Sheet: S7
Table S7: Overall survival of virus-related HCC patients in relation to clinical characteristics.
Variable	Univariate analysis z		Multivariate analysis HR.95L
n=179	Hazard ratio (95% CI)	P value	Hazard ratio (95% CI)	P value
IRS	5.15857069219131(2.66450012424518-9.98718346611962)	0.007	3.61109018862027(1.41625452090678-9.20736503068713)	0.026
Age	1.00129509685022(0.98668394769152-1.01612261284071)	0.863	1.02828037252581(1.00337191495278-1.05380717634655)	0.902
Fetoprotein	0.99999724810693(0.99998926908528-1.00000522719225)	0.499	0.99999743963648(0.99998885377924-1.00000602556743)	0.559
Gender	1.43145871051847(0.89894503593966-2.27942082997025)	0.131	0.93242210806867(0.52152109116390-1.66706774154602)	0.813
Alcohol consumption	0.96601157087893(0.60769613662325-1.53560027591638)	0.884	0.86658337257049(0.44728842746259-1.67893174852699)	0.671
Neoplasm histologic grade	1.36434119354139(0.66258000115656-2.80936172106724)	0.399	4.14921710581267(0.98345815131712-17.5055772003228)	0.453
M	3.43161562163231(1.05833813629899-11.1268651962325)	0.059	2.86509825980707(0.38382823401712-21.3866185726798)	0.305
N	1.29247899523724(0.40196650095543-4.15582380412013)	0.667	1.27088847075196(0.29808855987368-5.4183813889896)	0.746
T	0.98081016958478(0.54827689672256-1.75456707096616)	0.948	0.95835914686018(0.47773021305009-1.92253332379097)	0.905
Pathologic stage	5.75444384355315(1.68090314564948-19.6999000414221)	0.005	3.54135732238964(0.46343905126119-27.0611888461136)	0.033
Radiation therapy	0.843928922345717(0.2656007529097-2.68152864089877)	0.774	0.89813896949838(0.12267137279789-6.57572822520375)	0.916
